# Supplementary material for: Deletion of DJ-1 in rats affects protein abundance and mitochondrial function at the synapse
Source: Sci Rep. 2020 Aug 13;10:13719. doi: 10.1038/s41598-020-70486-0 (PMC7426919; doi:10.1038/s41598-020-70486-0)
Supplement: Supplementary file 2 — Supplementary Information 2. [file 41598_2020_70486_MOESM2_ESM.xlsx]

## Sheet: Table S1
Table S1. All proteins discovered
Uniprot	Symbol	LEH1 Syn	LEH2 Syn	LEH3 Syn	LEH4 Syn	DJ-1.1 Syn	DJ-1.2 Syn	DJ-1.3 Syn	DJ-1.4 Syn
A4F267	Tomm40l	21113	46099	45931	43409	63569	61810	28368	7432.8
B0BN86	Tmem11	12414	438570	120750	237430	241860	276860	939320	1581200
B0BN94	Fam136a	1376.5	3036	5895.8	2449.6	15063	11662	9499.2	10522
B0BNM1	Naxe	89898	99545	29705	27919	24424	42521	38043	21847
B0K020	Cisd1	2946300	2614800	3141100	3106900	2403000	2436600	1577900	2206600
B1WBW4	Armc10	97277	81454	90503	77838	5964.1	11357	2061	37211
B2GV06	Oxct1	495160	357030	736860	737870	93162	280220	188760	55105
B2GV71	Ndufaf5	81630	75010	40470	27157	29662	12185	26358	32902
B2RYT9	Taco1	48748	48847	54354	104780	911.76	30701	17746	39854
B2RYW9	Fahd2a	373430	454620	419740	679850	237800	276580	293690	51779
B4F7A1	Lyrm7	101940	66057	89632	40176	78643	74232	85845	61896
B5DEQ3	Xpnpep3	10215	15285	187500	30252	17367	13298	10923	7497.7
B5DF41	Snph	10659	9447.9	17723	34577	10820	13422	12774	69916
B5DFN3	Uqcc2	48507	35685	50758	17042	48871	59020	58856	8885.7
D3ZAF6	Atp5j2	4551500	4817900	5493000	5663300	3292000	4298000	216310	775980
D3ZPG5	Usp30	18265	16898	6374.4	16299	29178	13028	23994	35133
D3ZYW7	Fxn	59977	45233	51891	67943	73855	71794	139550	92788
D4A6D7	Ttc19	61599	30105	35202	36095	52867	35169	141980	97140
D4A7N1	Chchd6	217760	221080	156230	119440	342330	342840	348640	91342
D4AAT7	Naxd	97889	87965	91857	71166	85823	89607	86846	28032
D4ACN8	Plgrkt	381430	393050	297770	378020	359350	347780	355380	48522
F1LU71	Auh	553540	544480	485520	551910	1148300	977580	803880	338550
O08557	Ddah1	37517	37736	44409	19280	58951	59165	57468	34384
O08701	Arg2	63655	55830	9335	9066.5	99154	90757	131960	130110
O35092	Timm17a	3732.3	2019.1	2012.4	4080.8	3508.9	997.23	1631.5	2898.6
O35094	Timm44	296900	244370	317410	319740	41274	149710	117930	216450
O35303	Dnm1l	424880	443730	252910	409260	306220	342530	349140	166460
O35509	Rab11b	71461	63942	87137	52320	54034	64071	8631.8	12716
O35547	Acsl4	23685	15542	9199.8	12863	13267	25207	41740	134560
O35796	C1qbp	195180	219610	230980	205280	249590	333790	320180	183300
O35952	Hagh	61616	54693	56338	60144	20008	18505	10635	24902
O55171	Acot2	141490	153730	44820	111680	49007	68278	44643	45391
O70351	Hsd17b10	892780	990200	721590	840130	713560	893510	964010	496310
O88483	Pdp1	21334	2168.9	16926	46572	14078	16403	18753	5741
O88767	Park7	386820	435550	505030	363840	65607	40853	31833	110050
O88989	Mdh1	1126600	2875100	3014800	2195900	4718500	4209900	4541800	3585600
O88994	Marc2	542260	405280	545120	588030	463120	497560	544800	304590
O89049	Txnrd1	22273	13968	22102	17799	3862.9	45855	4332.7	54304
P00173	Cyb5a	10874	8379.6	8347.3	11816	29213	29146	24604	25088
P00406	Cox2	6093500	5770200	6149700	5588000	1258800	3009300	2064500	68914
P00507	Got2	11897000	12654000	10047000	14573000	9140600	10358000	12849000	10499000
P03889	Nd1	52695	46741	85051	123770	21751	32601	7165.4	8092.2
P04041	Gpx1	86291	75096	77511	107250	20116	75099	74731	67483
P04166	Cyb5b	305320	293070	305670	407770	287490	328280	270960	78699
P04177	Th	506380	443430	545140	386730	420880	385120	500370	120850
P04182	Oat	294870	262360	288280	256440	365860	339650	370330	116420
P04636	Mdh2	23751000	24041000	28258000	30648000	25110000	25653000	29853000	28749000
P04642	Ldha	638270	591630	710730	619220	1036400	370460	591630	697410
P04797	Gapdh	6467500	6439700	5745100	5497100	9827700	9430800	10074000	12866000
P04906	Gstp1	110640	128620	120470	64548	172110	122410	103540	135020
P05065	Aldoa	639790	667120	148910	462400	124330	157990	167440	167480
P05369	Fdps	8170.4	32050	72086	29091	11502	7759.2	7101.6	32133
P05503	Cox1	48597	146250	120390	94848	24299	32193	32865	60571
P05505	Cox3	62795	25767	21576	18027	366.6	424.31	177.24	684.39
P05506	Nd3	401440	398560	285410	266950	624700	608500	591470	756240
P05508	Nd4	223760	249220	219050	249880	278590	320370	330070	73659
P05708	Hk1	1489200	1495900	1245900	1010200	1327400	1400100	1463900	911930
P06761	Hspa5	5232.6	30389	19415	35037	69145	40887	58914	76652
P07335	Ckb	2458400	2579100	1171400	821350	1541000	1518300	1329500	1286200
P07632	Sod1	246030	329410	321520	530700	569240	366960	163290	336700
P07633	Pccb	272990	254150	162700	110590	307280	264820	139660	130960
P07895	Sod2	2351000	2039800	2082900	2300000	3020100	2472900	2897700	3169800
P08461	Dlat	2000700	1959800	1821300	2943000	1210300	1503200	1157900	225790
P08503	Acadm	35985	47443	31553	37461	64918	42907	46465	25938
P09117	Aldoc	234390	273910	258350	275650	361240	267990	251560	734290
P09216	Prkce	15990	21863	9338.5	2145.7	35619	24048	33959	8409.5
P09606	Glul	36961	20148	8654.1	26574	8199.2	22514	32489	18104
P0C089	Ptpmt1	63586	71753	69405	75164	50404	37765	35692	18337
P0C2C0	Mrpl22	15644	15333	13887	40629	61649	19711	59966	62579
P0C2X9	Aldh4a1	142620	215550	211300	204690	185630	155380	227340	100210
P10536	Rab1b	129980	131740	26893	36589	12870	11017	14319	36825
P10719	Atp5b	17032000	29334000	31205000	28436000	15858000	29959000	30856000	16647000
P10818	Cox6a1	104240	40159	90024	202140	22602	19374	7705.8	11923
P10860	Glud1	3566400	4964200	3338900	3793300	4426300	4729700	5072300	1579600
P10888	Cox4i1	7047300	6954000	5776800	5128700	8965800	8486100	8859800	11344000
P10960	Psap	415080	417570	331350	519810	639310	558870	311080	418790
P11030	Dbi	51410	59873	21361	2346.8	84071	58436	5522.6	24201
P11232	Txn1	42382	26883	52062	27477	85416	57942	53861	83174
P11240	Cox5a	2136000	1985200	1392900	1880200	1770800	1502800	1381500	1092800
P11275	Camk2a	2267400	2285600	2199100	1999600	2716400	2806500	3579500	4009800
P11348	Qdpr	64719	59476	11109	51847	79624	64637	95385	31991
P11442	Cltc	1630400	1802000	1495800	1607600	1141600	1380600	1264200	1647700
P11598	Pdia3	36115	18325	54672	64681	17128	23559	17543	11733
P11661	Nd5	12962	17603	13864	3414.4	1941.9	14926	4353.6	2999.6
P11884	Aldh2	1162100	1252700	1425800	1565900	403170	413570	530500	361250
P11951	Cox6c	267380	242420	101920	126110	394380	394000	439520	53886
P11960	Bckdha	67791	70364	61426	3636.2	109620	78621	115560	9489.5
P11980	Pkm	1786400	1633200	1678300	1449200	2956600	2145300	2461000	1055100
P12007	Ivd	374550	379810	358330	385900	279370	218340	187620	288740
P12075	Cox5b	572600	778230	409760	237400	961720	609830	427990	316680
P12711	Adh5	2799.2	3810.2	15545	21115	61038	49787	58125	4564.1
P13086	Suclg1	1127000	1176400	1059700	1061900	1214200	1323800	1628300	1494700
P13221	Got1	545790	545790	560230	473770	1032900	1006300	1140900	718020
P13264	Gls	1217000	1308000	1316300	1343900	1049600	874670	1095500	413380
P13437	Acaa2	304580	342040	266210	250550	305650	260410	329280	360060
P13803	Etfa	1305100	1347600	1461700	1431200	836000	724580	944750	741980
P14408	Fh	391910	413500	309870	400580	214810	294680	373190	233280
P14604	Echs1	600410	675630	776190	775410	197140	368240	105730	99519
P14882	Pcca	32562	82338	54882	42250	63160	79673	82405	36514
P15650	Acadl	532380	575610	465520	457910	417920	373650	350680	75755
P15651	Acads	31337	194330	17398	546860	47772	31211	40045	25642
P15999	Atp5a1	32412000	30641000	28717000	26553000	18860000	20560000	38021000	36926000
P16036	Slc25a3	3077500	3463600	3485600	3473600	1684500	1988000	1402200	1921000
P16638	Acly	95241	122270	140570	75691	94939	94719	83175	119240
P17764	Acat1	1233800	2089100	1158600	1044700	1561000	1586100	1767100	1036200
P18088	Gad1	20981	17812	23014	12827	10955	1672.1	19296	27154
P18163	Acsl1	54648	13348	9469.7	2230.7	34246	48637	12321	3022.6
P18265	Gsk3a	10517	6281.2	2176.7	9910.5	30811	12814	10030	23024
P18266	Gsk3b	15531	12599	11772	6686.3	34193	28912	33719	2022.8
P18886	Cpt2	192170	205240	424760	134920	200590	288290	265710	135280
P19132	Fth1	54439	54021	63583	59841	16110	14904	6001.2	20152
P19234	Ndufv2	3604400	4226800	3438300	3400400	3192300	3740000	4214100	305730
P19511	Atp5f1	3213300	3141400	3901700	3571200	5118400	5230600	3059800	6152900
P19643	Maob	405560	437860	276180	139560	320410	357180	299720	319510
P20070	Cyb5r3	41017	52274	69546	43875	21654	27078	42823	21017
P20788	Uqcrfs1	1246900	1074100	1349800	1393400	893610	978180	724620	1070200
P21396	Maoa	1130700	1266600	1014000	1126500	1097500	1111100	1167700	369600
P21571	Atp5j	138320	353510	2632.1	229710	40149	77613	56758	4686.3
P21913	Sdhb	1160800	1328600	1039200	1125600	795310	1022400	834330	961530
P23965	Eci1	699480	683930	536810	1004600	430190	657500	679880	354430
P24268	Ctsd	285340	308990	330990	348190	234730	257460	296460	6110.8
P24329	Tst	1529700	1499200	1336500	1282200	2004300	1849600	2467200	1458700
P24473	Gstk1	47673	50863	68922	86779	47297	42186	42014	10132
P25809	Ckmt1b	1265200	1140600	1000300	825380	1274400	1306400	1514300	1339000
P26284	Pdha1	6328200	5941600	6299700	6285800	7573800	6257400	5367200	5941600
P26453	Bsg	28106	38345	51381	23215	46887	40059	65590	85708
P26772	Hspe1	9289600	9051300	8223200	9258000	7205100	6979000	6753600	7757000
P28037	Aldh1l1	14431	64829	34331	15639	21071	29087	62611	21557
P28042	Ssbp1	343220	102720	70516	82232	181130	128070	334000	126540
P29117	Ppif	91599	50492	76841	101440	119190	10164	103440	14251
P29147	Bdh1	619550	653420	579550	509260	703620	896530	656750	143530
P29266	Hibadh	434080	416400	356370	416400	473040	459390	589180	470560
P29411	Ak3	111240	112790	35149	62644	133290	120360	173870	28784
P29419	Atp5i	2786500	2261500	2742700	2745700	2350600	2568100	1617600	3677700
P30839	Aldh3a2	141410	189420	110060	117660	77016	104000	79899	117860
P31044	Pebp1	722510	711280	830850	651860	1474900	1100800	1268100	1525300
P31399	Atp5h	1163400	1158800	1125300	1913700	703650	972120	476350	1234700
P32089	Slc25a1	494100	479080	567470	569010	525590	521010	299720	547790
P32551	Uqcrc2	2841000	2874200	2916300	2942500	2549200	3175700	3257900	2819800
P33124	Acsl6	1615	14063	432.43	6750.1	730.37	1416.9	1296.6	5678.2
P34058	Hsp90ab1	319280	297400	171890	386810	273170	277530	419920	164600
P35171	Cox7a2	1834200	1848600	2127700	2500500	1849900	2205700	1997800	968490
P35434	Atp5d	330690	82838	70317	76795	160580	69314	157270	96920
P35435	Atp5c1	2188200	2198600	2254800	2646100	1125000	1500400	1442900	857460
P35571	Gpd2	534540	578860	394070	253340	417920	422020	370580	485000
P35738	Bckdhb	302990	325700	422220	161930	323260	350130	385650	166670
P36970	Gpx4	54732	53685	26990	10556	12297	109670	29148	176440
P37377	Snca	1052200	1124200	1290100	1372800	1699000	1545800	1262600	829990
P38718	Mpc2	98640	91384	103950	151290	59567	46695	3701.8	38041
P40329	Rars	3381.4	8697.3	7604.9	55900	33154	6445.7	8848.4	22778
P41565	Idh3g	1405100	1359700	1746100	2246200	1032100	1143400	1219500	1001300
P42123	Ldhb	753840	704910	760240	786320	1398000	1150700	1218700	908290
P42676	Nln	64947	62777	24319	45455	77324	78814	96571	113420
P45953	Acadvl	76884	80127	74984	36750	104880	106090	111380	20978
P47942	Dpysl2	2700400	2821400	2018700	2253900	2922000	2717700	2610000	1345700
P48037	Anxa6	6029.9	42874	33177	46331	46264	42949	14574	9548.2
P48721	Hspa9	3131200	3218100	2844800	2836100	3320000	3219900	3131600	3377500
P48768	Slc8a2	67059	63397	46328	43893	37010	37693	20098	13713
P49432	Pdhb	1337200	1519400	993540	1224900	1378800	1109900	329960	576260
P50442	Gatm	20916	30372	28947	30234	24731	31983	61481	43128
P50554	Abat	1481100	1478600	1360500	1596500	1990800	1760600	2133200	1862700
P51146	Rab4b	19177	20314	10192	32785	28159	32604	25010	99584
P51650	Aldh5a1	491990	541060	550100	626750	391290	505190	371890	706580
P52504	Ndufs6	252250	64127	329650	382380	34041	40314	38129	41146
P52759	Rida	74540	61627	39662	111390	20643	39609	29561	47631
P52873	Pc	1150800	1188000	1040900	978470	661950	956250	1211200	739440
P54001	P4ha1	23488	10045	5196.8	4479.9	21049	28026	48558	21304
P54690	Bcat1	10306	34101	53635	17131	10147	93856	55691	15562
P56558	Ogt	42879	46990	4095.1	22248	51599	51871	68987	41108
P56571	Rgd1303003	304550	349800	39509	22111	151990	169070	139740	21552
P56574	Idh2	922720	922350	986280	1175600	359050	439580	427010	312470
P57113	Gstz1	11224	11079	13007	10037	1854.2	9928.8	3957.7	36670
P60905	Dnajc5	273200	317310	249640	201500	195770	217610	117090	303220
P61589	Rhoa	601230	262590	561790	447690	259330	271660	256410	148270
P61765	Stxbp1	1842900	1783200	1526600	1611900	2074700	2108600	1915100	1136200
P62074	Timm10	26625	31459	13522	66686	20530	25799	2294.8	27478
P62076	Timm13	643810	668290	672410	695120	488530	590740	616760	258960
P62260	Ywhae	491680	258600	334080	260620	1104000	782630	960540	508740
P62898	Cycs	5312700	5303200	6316500	7494300	7143100	6495500	343210	298500
P63036	Dnaja1	38817	46629	7860.8	44546	15652	5669.8	13755	29150
P63039	Hspd1	5287100	5712000	6116000	6256700	3754500	3229000	3318000	2213100
P63086	Mapk1	91326	48344	20037	23420	50675	58404	53421	11839
P63088	Ppp1cc	42691	37225	33265	16287	23852	2131.8	57948	22968
P63102	Ywhaz	1854100	1630900	2075000	1761100	1946400	1781800	881320	2937700
P63245	Rack1	3348.7	5163.4	8108.6	13847	6122.6	5419.6	17538	11420
P63329	Ppp3ca	1741900	1705200	1154200	1239100	1675500	1790500	1405600	1698400
P67779	Phb	1980500	2432700	2076600	1813800	3078400	2715600	3075700	3377400
P70583	Dut	42040	37530	33111	18467	46587	8439.1	53059	36534
P70584	Acadsb	10993	51970	92506	7295.8	9753.5	7594.5	616.79	431.47
P70619	Gsr	78354	84924	109600	11080	129610	123160	67653	130940
P80432	Cox7c	178750	152690	17246	84966	49805	23667	45166	180660
P81155	Vdac2	4532800	4551900	5114200	6332800	3927500	4466700	4462200	4692600
P84092	Ap2m1	490080	464770	573490	500040	703090	647070	700620	873340
P84817	Fis1	129400	117520	247100	240350	6319.3	11364	4576.8	1411.8
P84850	D2hgdh	135690	134460	118490	143270	59087	72420	85373	40813
P85834	Tufm	2148600	2286400	2484400	2527500	1742400	1849700	1709300	1176600
P97519	Hmgcl	15661	16797	19444	3278.2	21160	16878	20716	41019
P97521	Slc25a20	131890	116320	247330	281770	77760	110730	115070	151830
P97532	Mpst	124730	108460	168280	180230	51816	37067	68827	66827
P97576	Grpel1	100300	19744	103970	89941	47411	842.6	18817	10645
P97615	Txn2	80146	98832	93634	110410	189760	141550	143330	158950
P97700	Slc25a11	2157800	1030500	725090	790540	1030500	1212300	1477000	1110100
P97849	Slc27a1	46419	70643	37318	7778.5	19431	2622.9	23678	8865.9
P97852	Hsd17b4	34700	63245	49810	21975	44518	21575	50343	22849
Q00566	Mecp2	0	3347.4	3597.6	6609.5	1728.4	1721.7	116.37	917.28
Q01205	Dlst	1056200	1062200	1022900	907530	1455000	1488300	697270	1418800
Q01992	Mipep	1224.6	488.7	1346.9	640.02	1475.2	1450.7	1687.6	3196.8
Q02253	Aldh6a1	542010	566530	632090	726230	135680	169350	220410	226290
Q03346	Pmpcb	88558	92636	97256	14125	146730	130980	49340	154740
Q05962	Slc25a4	10259000	7831900	7180800	14339000	1127100	1022000	1675100	757370
Q06647	Atp5o	6805700	6642100	7847500	8841200	4147400	5214100	5825700	1891700
Q07116	Suox	10604	4281.8	3029	2957.1	1743.7	971.76	1442.9	1304.8
Q08415	Kyat1	12516	29714	21915	5778.2	16273	6259.6	23786	10641
Q09073	Slc25a5	10052000	9896800	13275000	14886000	1107200	2101200	1596200	273900
Q1HCL7	Nadk2	72561	78422	23816	85937	10762	5231.3	6490.8	16913
Q1M168	Atcay	20288	95196	9656.2	23901	109110	78250	78586	7767.4
Q2TA68	Opa1	504860	500500	455100	263890	510930	730130	599980	232550
Q3B7U9	Fkbp8	27318	16376	21841	21657	15515	12217	50578	14997
Q3KR86	Immt	1377900	1457900	1370300	1290300	1754000	1618600	1797400	1235200
Q3KRE0	Atad3a	244520	330730	327590	199680	306500	289690	187770	285680
Q497B0	Nit2	24573	52828	32766	115010	12680	33325	30151	220200
Q499N5	Acsf2	311040	328610	327290	312460	128480	191160	240200	88454
Q4FZT0	Stoml2	68361	86679	62623	71402	119790	83483	103720	34704
Q4FZT8	Spryd4	59536	53901	11144	84946	40065	15146	29675	17372
Q4G064	Coq5	1394.3	14860	9437.6	6533.3	11650	3197.5	6235	13890
Q4G069	Rmdn1	37597	55724	31920	99619	3472.2	8627.9	2414.6	20194
Q4KM98	Mff	23705	23039	21292	13681	25914	25589	36553	62915
Q4QQV3	Fam162a	141530	163330	87958	147710	26245	7229.5	101200	42520
Q4QQW3	Adhfe1	3991.7	4709.2	39593	37087	4812.3	2863.8	10202	3016.8
Q4V7F3	Osgepl1	20511	76693	22583	38546	22467	22832	59481	24513
Q4V8B7	Hsdl1	46171	61779	140710	12775	4734.9	78316	201.61	7368.5
Q4V8F9	Hsdl2	65537	85051	16624	65729	385320	217920	314700	282330
Q505J9	Atad1	5991	13598	2469.2	10040	17425	17485	15259	5865.8
Q566R0	Them4	191990	234310	222570	216890	112260	133150	149750	39526
Q58FK9	Kyat3	175760	165810	174360	213830	91407	117680	30199	138910
Q5BJQ0	Coq8a	27688	6805.2	5083.7	7988.2	43134	4381	36184	10175
Q5BJU7	Wasf1	54064	32169	109390	66432	50382	68479	64273	191150
Q5BK63	Ndufa9	740440	652900	1051500	1121500	365360	434370	207460	259080
Q5EB62	Slc25a46	14910	21846	1220.6	2897.8	1462.6	12035	7790.4	4518.2
Q5EB81	Cyb5r1	121850	147260	139230	171530	54515	54257	58309	132790
Q5HZA9	Tmem126a	11519	15066	36652	12080	4613.2	33209	3532.9	23292
Q5HZE0	Slc25a29	6744.4	23129	23653	17858	9694.3	7522.8	11754	18532
Q5I0C3	Mccc1	36085	42539	52879	11509	14509	22397	23943	25213
Q5I0K5	Abhd10	94972	90039	101620	111340	174550	155820	181350	179110
Q5I0K8	Mrps7	23262	49528	45139	160590	160890	60761	139680	152710
Q5I0L3	Yars2	12541	12784	67587	95834	4106.6	3131.9	6031.9	4588.6
Q5I0P2	Gcsh	95724	125430	102450	215170	165570	138280	132160	10841
Q5M818	Mrpl16	114780	94289	63440	80045	94880	116640	45931	54286
Q5M9I5	Uqcrh	269120	397320	137970	168990	230040	146250	112910	10152
Q5PPN7	Ccdc51	110160	117190	82548	54624	75058	85534	60911	164210
Q5RK00	Mrpl46	37308	8706.3	40789	41361	29134	21394	6767.7	21841
Q5RKI8	Abcb8	92931	104170	91152	69365	10794	37455	34850	22912
Q5SGE0	Lrpprc	364140	359960	338360	339730	138230	178170	148000	98808
Q5U1X1	Rexo2	48378	52400	23947	124300	23571	17754	21298	12835
Q5U2R4	Trmt10c	5685.3	15368	128560	266120	16438	18724	8760.4	32807
Q5U2V5	Crls1	20571	20263	3715.1	13089	37350	63393	77457	10537
Q5U2X7	Timm21	96176	95603	84282	115930	132920	119600	85901	127330
Q5U300	Uba1	142600	156030	63612	69327	164760	125820	143430	122520
Q5U316	Rab35	1102500	729350	1223400	1430800	1020700	1030700	924790	2551900
Q5XHZ0	Trap1	722170	723480	763950	665260	1376700	1025200	1185800	464790
Q5XI22	Acat2	181580	45822	63672	316590	48733	44388	51322	37419
Q5XI78	Ogdh	459420	513340	342260	444660	114740	177360	174660	46916
Q5XI79	Ndufaf7	13538	10442	14294	7400.3	24350	23380	28892	16955
Q5XIC0	Eci2	404520	335860	299930	267170	423760	429710	389070	356950
Q5XIC2	Ecsit	12283	11912	7284.6	6244.2	22821	16721	28958	4377.9
Q5XIE6	Hibch	209000	147380	241250	215640	116480	269690	34174	137200
Q5XIF3	Ndufs4	697860	600700	601730	638690	803180	963330	1071000	113370
Q5XIH4	Lias	26537	22829	22341	7725.6	40088	54258	46958	19463
Q5XIH7	Phb2	1854400	1970700	1828300	1917900	1004800	1254100	204300	263620
Q5XII9	Mtfr1l	48490	70597	39598	101440	55941	54910	45721	32293
Q5XIN6	Letm1	748470	727520	404510	489660	817340	762920	887910	586360
Q5XIP6	Fen1	4019	11772	4723.6	4778.4	2406.6	1345.9	2948.6	7519.3
Q5XIT9	Mccc2	134960	148990	94379	35119	142670	121910	131750	10687
Q60587	Hadhb	191600	162030	201360	244500	160360	177240	60770	131140
Q62651	Ech1	254890	270020	255820	118910	151290	177580	175380	163740
Q62760	Tomm20	121010	114840	186080	67711	216800	196590	177820	181550
Q63060	Gk	54214	181700	101880	152880	120340	228210	132810	39054
Q63065	Pdk1	61358	28321	26528	75163	37119	36759	32928	150880
Q63159	Coq3	54544	53790	50841	27891	95308	80763	100480	73119
Q63362	Ndufa5	603700	674980	627660	684920	632320	674980	660760	149730
Q63690	Bax	1736.1	7822.9	4965.1	12299	3386.7	111520	6619.7	108840
Q63716	Prdx1	108410	130250	150150	121840	141590	166240	120460	292340
Q63754	Sncb	903990	1011400	1170800	1422900	1058800	882750	602790	1145100
Q63965	Sfxn1	850360	878710	468830	619330	851340	690320	810790	810060
Q64057	Aldh7a1	138100	142920	167200	88944	116730	38343	75771	16981
Q641X9	Mrpl9	9123.8	13529	7136	21548	8972.5	8877.3	7280.4	18246
Q641Y2	Ndufs2	155490	177620	227080	231170	63248	34396	66106	52652
Q64428	Hadha	589770	638580	530940	593990	709900	747620	771770	432750
Q64536	Pdk2	246240	274960	209700	301580	103730	99485	131680	185230
Q64591	Decr1	617020	587440	597430	583800	577450	584330	554310	447860
Q66H15	Rmdn3	38120	93108	42468	50092	18214	16964	23038	26595
Q66H47	Mrpl24	6445.9	17886	7262.6	27608	12874	1823.2	897.56	27542
Q66HF1	Ndufs1	5023700	5087100	4909700	4930500	2798400	3397800	4176700	3612800
Q66HF8	Aldh1b1	357840	361710	340450	417450	631480	574230	552710	355950
Q66HG9	Mavs	23159	17537	36693	6116.7	13718	4641.7	45353	25943
Q68FS3	Fbxo7	38368	12353	56483	5068.1	62790	5621.6	10714	26432
Q68FS4	Lap3	6572.1	17080	21478	16641	16965	28019	28887	20173
Q68FT1	Coq9	2930.8	9356.5	4770.5	5500.1	17069	17201	13653	2796.3
Q68FU3	Etfb	721990	769930	721820	674260	605340	565230	171090	443800
Q68FU7	Coq6	76847	53235	81020	107730	11771	8705.5	1799.2	19876
Q68FW7	Tars2	25087	29623	28445	28832	25769	28685	2252	32627
Q68FX0	Idh3b	1211800	1124200	803990	808170	1331200	1468000	309080	806550
Q68FX9	Sirt5	92251	84506	78788	26732	149120	118500	137280	37063
Q68FY0	Uqcrc1	3258500	3299200	3594900	3358000	2630600	2568800	3146800	156700
Q6AXT0	Mrpl37	15007	15462	12897	6079.6	25450	5802.6	32008	14232
Q6AXV4	Samm50	794860	836070	1000900	1093700	571480	696780	744830	650860
Q6AY04	Mgc94335	71097	86122	84321	90890	40843	114840	91038	32749
Q6AY19	Coq8b	12431	12313	14198	1224.8	936.53	94.953	1752.9	631.49
Q6AY23	Pycr2	57179	50875	74564	95536	45644	44986	16529	63216
Q6AY30	Sccpdh	255460	302960	304210	332770	148900	203310	191780	172330
Q6AYN4	Phyhipl	36246	15782	30039	33250	89951	37052	20518	54553
Q6AYQ8	Fahd1	139700	172240	161990	202870	99451	102770	105230	44234
Q6DGG0	Ppid	65424	130980	30188	66543	198040	166870	195090	104760
Q6MGB5	Hsd17b8	29862	31663	27942	37715	15285	17868	24714	4538.1
Q6P6R2	Dld	1347200	1381100	1104000	1145900	1352400	928530	1099000	1182600
Q6P799	Sars	37581	33666	52499	108690	22316	36931	33405	44375
Q6PCU2	Atp6v1e1	780530	749910	577590	584230	147670	308740	252450	221110
Q6PCU8	Ndufv3	58975	76256	53113	61766	160620	75850	51093	24235
Q6PDU7	Atp5l	1133700	1076400	950400	1142600	452290	728670	659840	151510
Q6PDW6	Mrpl17	25734	27479	21237	39696	7216.2	2835.8	6875.2	7951.7
Q6UPE1	Etfdh	280810	226040	322610	262940	195810	167740	192740	200720
Q704E8	Abcb7	8455	1937.9	2251.3	4422.2	1489.5	3558.2	12462	10697
Q704S8	Crat	165040	252870	132430	195540	168990	183070	151420	162990
Q75Q39	Tomm70	1408000	1167200	1589100	1904700	1179300	1461800	850360	1412700
Q75Q40	Tomm40	203630	169640	161680	151330	252250	218580	222750	78845
Q75Q41	Tomm22	108820	105130	123910	64879	7663.1	6715.2	6684	12025
Q7M0E7	Mrpl14	27431	24494	4343	6072.9	17197	18121	7686.5	14491
Q7TNY6	Acbd3	9822.6	11014	33229	38679	173.49	212.5	4067.9	2275.2
Q7TQ16	Uqcrq	497700	491400	1004000	1408400	14067	13710	43342	35744
Q7TS56	Cbr4	74055	80405	76993	93061	38420	61735	25925	31846
Q7TSA0	Rhot2	33778	39215	5768.6	855610	45878	5937.3	1697.5	5467.2
Q80W89	Ndufa11	441980	527640	389070	308140	585910	687480	633610	681310
Q8CFD0	Sfxn5	492100	481780	434930	415790	193890	230030	214670	182020
Q8CGU4	Agap2	9976	8669.2	6163.9	18707	9520.8	13979	14513	6983.3
Q8R500	Mfn2	78250	89324	12348	54720	31355	21768	31193	31867
Q8VHF5	Cs	5288300	5837300	5105300	5777300	3752100	4919600	4488700	5044000
Q8VID1	Dhrs4	64756	68053	85151	66873	21546	19480	24879	27783
Q91ZW1	Tfam	36399	33163	27976	107810	89647	79706	88390	54218
Q91ZW6	Tmlhe	50925	180370	67580	66869	101590	165660	66034	82478
Q920F5	Mlycd	1603.9	1758.9	1389.5	6429.2	4437.1	1598.4	3927.9	12343
Q920J4	Txnl1	70640	84416	70621	64109	188110	127240	18137	123560
Q920L2	Sdha	1163000	1226100	1229600	1311500	544570	653250	643850	140650
Q924S5	Lonp1	412510	421240	473500	452070	334610	338950	330640	85099
Q99NA5	Idh3a	4161500	4423300	3764200	5006700	3401800	3518200	4121700	2765200
Q99P39	Nfs1	65993	80848	49970	13349	259030	123800	379380	139620
Q9EPJ3	Mrps26	32762	64840	37615	29901	85363	82193	89250	35403
Q9EPX4	P2ry12	77451	73164	47857	20162	15112	69723	23598	16517
Q9ER34	Aco2	5837800	6147100	6175600	6553200	7289800	6689200	6635500	5502900
Q9ES71	Gnpat	38547	70697	15129	34199	73507	84089	46512	8414.2
Q9JHY2	Sfxn3	1207800	1213800	934310	610070	1171600	1464000	1337000	405360
Q9JJW3	Usmg5	1356500	1397300	1242100	1362900	3115000	2612500	2700400	2512100
Q9JKW1	Timm22	147240	167990	87828	101290	185880	195130	182370	217300
Q9JLJ3	Aldh9a1	36512	40139	43275	51538	73496	91930	40419	12882
Q9JLT0	Myh10	8683.6	7474.5	13295	46292	26545	10393	17936	19613
Q9JM53	Aifm1	147680	180550	104530	29113	177360	160540	133400	120440
Q9NQR8	Ndufaf4	28026	26623	39575	60532	549.48	2183.4	5515	26905
Q9QYU2	Tsfm	9288.4	19873	2202.3	1531	2363.6	13864	23680	5370.8
Q9QYU4	Crym	81329	88112	45483	126760	6769.7	6025.8	14702	13533
Q9R063	Prdx5	3109600	3244500	3159900	3427600	3392000	3986600	4566400	2621200
Q9R1B1	Timm10b	22589	33463	16341	28967	56510	15898	42681	12787
Q9R1Z0	Vdac3	1840800	2095200	1003200	1399800	1916000	2303200	2266800	1634700
Q9WTT2	Clpb	32739	15120	38293	14640	43503	41847	53838	73818
Q9WUS0	Ak4	251130	260370	275840	329420	227430	224000	125590	152290
Q9WV97	Timm9	79733	71505	84224	22729	136500	141310	83128	95076
Q9WVA1	Timm8a1	230850	272770	257500	285250	305360	321500	171400	116520
Q9WVJ4	Synj2bp	220060	231190	269550	279230	22971	83589	62052	43306
Q9WVK7	Hadh	154380	157990	144240	124820	84049	101650	107400	103560
Q9Z0V6	Prdx3	2775200	2605500	3417000	4336900	1724800	1855400	1302300	1766500
Q9Z1P3	Mcl1	23338	22792	1884.2	636.51	128.42	1607.1	7164.6	0
Q9Z2L0	Vdac1	11975000	12148000	7986000	14963000	6973600	8399500	8655500	6877100
Q9Z311	Mecr	23263	32731	15332	17897	5205.3	30555	2160.3	7983.1
A0JPJ7	Ola1	64704	69396	72401	85856	101100	99803	94708	124510
A0JPM9	Eif3j	7976.7	11387	6455.6	6438.8	26646	21685	17322	43187
A0MZ67	Shtn1	4889	4125.2	10266	16658	1248.7	2335.7	4704	5137.4
A1EC95	Heatr6	1842.8	30316	55212	15029	789.67	591.23	4519.4	415.62
A1L108	Arpc5l	95563	104590	109040	137710	85055	118860	142900	5785.2
A1L1L2	Tmem214	65913	10568	26063	21631	82888	18396	66052	48001
A2RUW1	Tollip	31781	36301	16490	5653.4	7277.7	2923.6	8940.3	5131.6
A2VCX1	Tiprl	5282.5	1708.7	4531.7	7691.3	4682.9	3888.1	6158.6	10606
A4L9P7	Pds5a	4847.1	117820	7051.4	244250	51345	7331.1	14221	3554.4
A8WCF8	Tprg1l	27085	19896	57971	11737	148410	56654	161110	157430
A9CMA6	Tmem163	26618	14432	8889.2	4136.1	23767	4310.5	16171	2960.5
B0BN85	Sugt1	10254	41227	3356.7	25952	55361	44019	49515	60285
B0BNE5	Esd	85955	26556	58804	34484	177280	125850	175440	195920
B0BNF1	Sept8	60146	40762	81775	28046	74954	115800	94331	205880
B0LT89	Stk24	13979	14328	43523	19248	11519	9542.8	6516.4	6609.5
B2DD29	Brsk1	1228.7	1220.8	4370.8	11312	66840	61399	33909	87514
B2RYG6	Otub1	72288	69903	41025	36076	150040	105350	129400	104620
B2RZ78	Vps29	20180	94761	88669	112450	24088	1884.3	52679	39196
B2RZD7	Lyrm9	188320	362380	157940	59034	181730	256150	400620	129520
B3GNI6	Sept11	311840	295740	261400	330830	98190	167280	180000	109300
B5DEN9	Vps28	3455.6	5406.6	9307.9	9513.4	8513.2	19208	11118	879.25
B5DFN2	Ahcyl1	33914	24305	29345	50015	6282.9	9227.5	5901.9	6237
D3Z9R8	Loc691427	815340	634790	173720	211130	89178	115570	66357	111940
D3ZAA9	Mpp2	39241	5591	16182	13768	6048.1	39063	9564.4	79011
D3ZAT9	Faxc	22172	5465.2	9895.3	10055	5305.1	4211.4	7787.3	6546.6
D3ZVR7	Fam213b	11367	7093.5	5146	3503.9	881.47	1609	3920.9	8366.5
D3ZW55	Itpa	49647	49392	26175	27342	95602	108830	52103	109520
D4A6D8	Lrrtm1	6989.4	10034	5448	27072	1497.1	4748.8	5271.2	11127
D4AC13	Lgr5	9502.5	7242.3	3714.3	4047.8	24516	4434	5731	6265.2
F1LMZ8	Psmd11	18398	4107.8	23917	12282	17333	5901.7	8422.5	7763.2
F1LP90	Mink1	18758	21892	5396.4	7539.9	33863	30436	36034	6698.2
F1LQY6	Necab2	19255	18004	7696.5	41211	7957.6	8334.5	18865	12676
G3V7P1	Stx12	59375	66075	99549	63546	270180	219580	255000	105290
M0RC99	Rab5a	108300	288510	219400	146380	337770	272470	200660	337090
O08618	Prpsap2	60258	97229	35415	104900	41361	42122	102950	92879
O08679	Mark2	19166	861.05	23521	18615	12284	14256	634.08	14633
O08722	Unc5b	40163	11430	10927	120660	2438	7308.6	7310.4	20770
O08838	Amph	424210	404540	378760	377810	882400	726850	839220	964950
O08839	Bin1	87481	79422	62219	77730	231180	159430	214440	186780
O08873	Madd	40714	44371	25229	15290	92874	92593	28403	118960
O09014	Slc15a4	41610	57708	4386.5	14650	164.97	922.45	321.61	449.17
O35095	Ncdn	86558	119120	100260	79067	24491	27302	12421	9389.8
O35179	Sh3gl2	222400	253770	218740	8500.2	204560	168960	156840	308910
O35263	Pafah1b3	22549	28640	35864	35131	21791	4652.5	23099	20176
O35264	Pafah1b2	97169	99490	157370	167600	7763.4	12974	24837	1595.2
O35331	Pdxk	54886	67091	52512	40714	124260	95570	121260	42655
O35353	Gnb4	3320.7	12710	25915	138390	637.89	991.94	1324.7	2513.4
O35458	Slc32a1	37233	33039	39957	31480	154860	69423	83202	79384
O35764	Nptxr	73725	5767.3	39935	150750	3406.6	3972.5	11685	102890
O35814	Stip1	139900	134580	183520	153760	73228	105540	103590	77610
O35964	Sh3gl1	65732	65743	50759	30999	79963	55064	62436	21110
O35987	Nsfl1c	18382	55345	12989	10290	122140	97962	110410	44266
O54858	Cpz	19383	6675.2	25448	36188	11246	14430	60263	21828
O55012	Picalm	330.8	4743.4	1469.8	3311.4	263.3	2726.5	3791.3	1769
O55096	Dpp3	26948	26746	16954	22033	76311	58710	66433	51320
O70257	Stx7	162200	105180	66281	26957	275700	184770	259780	343050
O70277	Trim3	24137	19749	5167	18556	37539	22180	30917	44872
O70511	Ank3	156340	98680	89004	112730	188040	195350	253270	48443
O70593	Sgta	15322	32828	29821	29092	76641	51915	26365	76717
O88600	Hspa4	200920	186120	217730	189960	284700	230090	302110	225050
O88775	Emb	36977	16924	17647	25055	25301	12599	15977	22925
O88778	Bsn	143810	146280	96096	114740	106650	168750	166510	149050
O89046	Coro1b	11872	119950	19540	19563	126440	5702.5	193340	86860
P00786	Ctsh	26239	7910.7	39105	5691.9	508.22	6621.6	4573.3	7764
P01041	Cstb	54562	63737	11062	10709	50468	54039	46289	73881
P01830	Thy1	376840	359670	525710	579710	211390	303460	240800	71682
P01946	Hba1	41576	113910	43224	76212	60033	33825	104900	264870
P02091	Hbb	60049	43021	28673	44467	136210	120650	79093	146370
P02651	Apoa4	69885	79322	151180	145260	99309	106320	131880	50676
P02688	Mbp	197990	151570	237760	130410	174940	117520	163910	12710
P02770	Alb	265080	280700	217220	74382	289940	342770	118560	581520
P04644	Rps17	841.58	805.61	2809.1	3355	839.59	3099.4	2657.2	9904
P04764	Eno1	1384600	1293900	1250300	1069900	2546600	1800400	2228100	2233300
P04897	Gnai2	92898	84497	87172	82863	162200	153570	174150	158910
P04905	Gstm1	2045.9	13593	9635.2	90254	104.2	7005.5	806.05	5063.1
P04937	Fn1	57308	16571	64428	114370	17065	13104	6780.1	42515
P05197	Eef2	3925	7790.7	36645	19166	2126.3	4733.6	7611.6	18787
P05426	Rpl7	252380	272120	11653	32708	158220	246490	181770	355410
P05712	Rab2a	433990	401450	373660	373660	534790	469130	451900	384320
P06685	Atp1a1	609180	695830	702830	634150	703980	653630	496220	221000
P06687	Atp1a3	541000	643150	685240	558590	274690	297350	265810	298990
P06907	Mpz	16062	16156	20811	28407	22720	7408.3	11922	15767
P07150	Anxa1	39975	5895.5	4477.2	10800	31513	5155.2	2703.6	7457.8
P07153	Rpn1	4779.4	15475	2682.6	7664.3	24554	19233	5119.9	20241
P07323	Eno2	528100	601210	624230	720060	1236400	896180	1075400	1315400
P07340	Atp1b1	2644800	2639800	2594000	2295600	2387700	2643200	1722500	3658800
P07825	Syp	6436600	6029100	8374000	9072100	3492800	4162100	2211200	4246100
P07936	Gap43	480310	392600	487750	332500	1486900	923850	1090000	770260
P07943	Akr1b1	109810	134190	98227	34151	70827	66572	27095	32656
P08009	Gstm7	10404	22400	3119.1	12526	28179	2206	28477	16509
P08082	Cltb	396610	348290	433190	486290	189590	196760	120630	364180
P08413	Camk2b	554350	474550	661100	569980	254530	260570	302910	127930
P08592	App	5773.5	4668.2	11703	7098.3	2093.7	3673.5	22954	42337
P08753	Gnai3	50942	62752	73322	60500	81977	81198	66356	122990
P09456	Prkar1a	17278	17922	11447	39500	30682	31786	16640	36670
P09495	Tpm4	37995	39356	43470	55533	45513	2838	5753.7	19050
P09527	Rab7a	8462.3	56053	66405	8797.7	34845	48871	80546	12154
P09759	Ephb1	21414	32099	29051	65295	61286	62847	12738	139170
P09951	Syn1	1105900	1625700	1076200	1027300	2086400	2015400	1756000	1394800
P0C1X8	Aak1	68157	87381	171630	54845	129040	118450	115510	63225
P0C643	Rasgrp2	1473.7	2463.8	3360.2	13745	10895	4355.6	254.07	1134.4
P0C6S7	Anks1b	100730	104400	105140	105650	55494	78372	86706	5709.4
P0CD94	Uqcc3	22085	30654	39437	49702	34346	42753	60343	21995
P0DJJ3	Sgip1	24778	19551	3252.6	24310	48393	41195	40315	36433
P0DN35	Ndufb1	358820	375820	379100	326340	303110	331220	180740	452600
P0DP31	Calm1	996880	870170	807830	510620	1811400	1610600	743830	152310
P10111	Ppia	1132700	1192500	1435400	1514100	1328800	1495400	1569000	871690
P10362	Scg2	23458	10358	12643	23464	12119	11503	25372	52026
P10760	Ahcy	111880	16496	102350	19528	59920	70392	50836	126360
P10824	Gnai1	134240	122240	109630	76662	196980	184380	249950	203200
P11505	Atp2b1	22418	23410	27814	76544	850.92	20222	2854.9	3068.7
P11506	Atp2b2	22418	23410	27814	76544	850.92	20222	2854.9	3068.7
P11507	Atp2a2	96322	88705	35593	79950	146830	92279	125780	102530
P11730	Camk2g	2249.1	23052	41650	12264	2192.2	5052	5667.7	13908
P12368	Prkar2a	4430.4	3038	2698.4	95037	2478.1	374	1499.1	415.79
P12369	Prkar2b	136340	142950	119120	73244	117960	132670	108970	57345
P13233	Cnp	394870	431470	495510	270430	167310	249780	196870	164160
P13383	Ncl	2613.6	1308.7	2267.4	3100.3	191.55	373.87	6793	13293
P13596	Ncam1	424660	421440	533020	319870	701010	599120	573700	281990
P13668	Stmn1	91011	143240	20632	150480	49800	41783	52931	23323
P13832	Myl12a	100210	83226	79835	66102	175130	82681	124430	37845
P13852	Prnp	53497	50454	40699	2323.9	81779	64372	43783	96116
P14173	Ddc	122540	120680	104040	46369	113900	85014	74265	94839
P14562	Lamp1	7389.8	16413	9761.2	12528	8812	13514	4504.7	24067
P14668	Anxa5	8514.3	4432	68239	18156	13552	6507.4	392.36	11330
P14669	Anxa3	53607	53632	6575.5	50805	70920	68163	44448	15224
P14841	Cst3	4363.8	22822	8529.8	1750	27936	28067	20161	39822
P15087	Cpe	79126	69981	81716	116510	104640	110940	103510	100610
P15205	Map1b	64242	40083	58991	24194	123670	181190	259120	17105
P15791	Camk2d	284760	360710	284160	209250	5210.7	8019.6	9199.2	22768
P15943	Aplp2	9331.4	6972.4	5139.9	8534.9	6142.7	9349.8	11399	13636
P16067	Npr2	102880	50633	25496	119380	11790	114710	114510	62913
P16086	Sptan1	76663	82446	59713	57339	105020	97927	119480	13940
P16446	Pitpna	48746	66561	144610	32059	118140	75425	30724	53004
P16617	Pgk1	992720	1031800	899890	1263300	887960	774820	1000400	151110
P18418	Calr	33868	23548	31647	45521	65404	60807	66459	136780
P18420	Psma1	34052	11044	40646	26660	43435	36512	53624	31297
P18421	Psmb1	2583.3	8470.8	9699.5	2865.4	11589	1566.3	16685	10261
P18422	Psma3	11737	7034.6	3171.7	5497	3366	4750.1	4338.9	5391.1
P18484	Ap2a2	416460	479950	239960	263040	324880	391280	395750	100740
P19332	Mapt	680690	49830	439810	220750	888970	594370	925180	1184500
P19490	Gria1	152860	137880	128200	107030	102940	92257	77809	35295
P19491	Gria2	50322	42571	6992	18623	54218	72819	56987	3527.7
P19492	Gria3	716.91	60018	5253	2890.7	1858.5	1473.7	803.64	11388
P19686	Gucy1a3	1534.3	18089	998.25	1797.7	8038.1	13970	468.65	2030
P20156	Vgf	14395	12448	8613.7	23589	61076	3204.1	48186	36850
P20236	Gabra3	1180.7	711.96	7076.6	1106.2	844.16	3082	2353.9	8046.9
P20280	Rpl21	7747.1	1819.8	13948	10576	869.15	189.52	1290.1	5380.5
P20651	Ppp3cb	97924	7204.6	20239	26032	174460	82870	138880	166290
P20673	Asl	26075	17198	69139	85478	10955	41120	30077	11086
P21575	Dnm1	864940	808990	810850	800660	499410	496810	274930	980640
P21707	Syt1	3226900	3087600	2433400	2310500	3207200	3416000	4040700	2728000
P22062	Pcmt1	66657	84697	99019	120340	13368	18585	5388.5	11514
P22831	Synpr	307730	335580	220190	343830	627240	462540	434600	381580
P23978	Slc6a1	90451	92309	87562	69111	279070	189110	190350	146850
P24050	Rps5	4203.8	3860.8	22176	13685	8789.4	18180	15164	519.73
P24368	Ppib	25549	28501	14651	99082	38988	44670	37167	27631
P25113	Pgam1	344010	396150	319400	164470	139370	235440	243420	32677
P25286	Atp6v0a1	902150	1032600	971470	704070	823010	829570	796780	48530
P27605	Hprt1	104890	97723	107180	132810	4938.7	13043	25471	22904
P27615	Scarb2	47046	65339	96109	25625	26496	16228	39132	55080
P28075	Psmb5	41115	21917	32815	152020	13255	13536	11745	13987
P28480	Tcp1	193680	257440	52028	66127	164800	182670	138650	283590
P29101	Syt2	89323	51871	97951	82091	112450	113970	63683	191530
P29315	Rnh1	9310.3	2615.2	6000.5	5182.3	62577	51864	61519	23800
P29457	Serpinh1	4346.6	8645.1	11861	14499	5001.1	10314	15095	3403.3
P30835	Pfkl	186960	229070	217090	285730	223480	248950	274380	106540
P30904	Mif	1183300	1263900	1027900	1336600	1527300	1684300	1680000	69817
P31016	Dlg4	106140	163150	76073	95014	94263	122140	101450	257000
P31422	Grm3	12252	11905	1889	7760.6	10602	3674.3	9284.4	32158
P31596	Slc1a2	28122	20228	100230	104410	49572	50227	61300	36441
P31662	Slc6a17	58743	60287	67875	5106.8	141290	124720	73350	158290
P32232	Cbs	7603.2	6323.1	3556.1	2247.5	1535.8	1194	2171.9	16393
P32736	Opcml	15013	14562	1260.3	897.55	42180	34038	39243	28167
P32851	Stx1a	111750	140890	98537	72354	339930	258540	311250	25625
P34064	Psma5	15653	49704	15218	33135	57306	56643	28077	118110
P34926	Map1a	48370	39186	2353.7	11966	176830	197600	41696	17876
P35213	Ywhab	74906	90651	29567	22847	196420	162750	195980	172210
P35439	Grin1	18904	8502.6	29517	8857.2	47473	35564	28574	22735
P35565	Canx	27613	27701	9781.2	34331	42581	31402	58027	23936
P36201	Crip2	46231	37399	34540	20748	94557	73986	73545	18308
P36876	Ppp2r2a	62220	69156	72426	70360	112670	90246	64819	138710
P37136	Ache	21819	15911	24843	15184	46745	39340	29028	104000
P37285	Klc1	9433.3	3987	3301.5	2458.8	16366	23019	5212	5739.1
P37805	Tagln3	106660	136700	112110	103130	311020	303860	282830	102030
P37996	Arl3	71147	81557	35529	81973	191250	88711	168140	79321
P38650	Dync1h1	109380	135950	94510	79773	147500	142880	137740	69715
P39052	Dnm2	622260	563450	493990	603740	439840	432090	346630	1017500
P39069	Ak1	1385900	270210	1366800	1108400	2415800	1707700	1243200	4472500
P41498	Acp1	1136.6	3735.4	4861.2	5398.3	22737	18798	30794	8226.5
P42667	Sec11a	26782	12666	19443	13742	8362.4	58487	16837	5671.2
P42893	Ece1	4289.7	1548.2	11291	9298.9	17970	2661.9	777.75	1824.2
P43425	Gng7	116250	84293	121760	134150	13625	22620	31154	3410.3
P45479	Ppt1	69933	56019	48871	74479	140690	100890	132820	110850
P45592	Cfl1	738190	901950	839790	631910	1261200	997790	659410	1378000
P46101	Dpp6	234500	254660	238770	246320	386030	331510	226430	322820
P46462	Vcp	159470	242490	165270	180420	187920	217210	113860	229600
P47709	Rph3a	68157	15431	39322	11816	134700	92934	124650	29648
P47727	Cbr1	334610	300100	302610	354010	246860	240640	240640	260680
P47858	Pfkm	157120	233320	132760	139600	276500	298360	344340	57607
P48500	Tpi1	1195300	1393300	1164200	1028300	1460900	1320500	1460700	985860
P49088	Asns	3522.2	2177	2354.1	918.87	4469.3	1845.9	1937	12097
P49242	Rps3a	7720	7028.8	23776	33224	4372.4	4985.9	16191	10012
P49803	Rgs7	25421	40703	54068	16471	43856	45576	37877	12194
P50137	Tkt	119860	212700	127070	86652	280360	242200	277920	99399
P50398	Gdi1	1285800	1335600	1128700	837410	2826000	2129900	2514900	2292200
P50399	Gdi2	103330	82210	113280	126270	150230	112080	43186	141820
P50408	Atp6v1f	168230	154630	221660	263650	194260	155980	97709	158290
P51583	Paics	60782	14441	236830	280570	3915.2	55531	34331	82963
P51635	Akr1a1	189220	189470	197550	228700	253200	197970	227600	330610
P51647	Aldh1a1	205960	202230	160970	197960	63299	44483	84281	146830
P52296	Kpnb1	47902	32523	45909	7098.9	12204	1836	17345	13327
P52303	Ap1b1	74299	68165	81780	92015	57157	63027	5683.7	125300
P52481	Cap2	124910	126320	75448	14793	159760	142040	117950	75271
P52555	Erp29	48702	54658	54873	57757	35243	38623	46826	22083
P53042	Ppp5c	4123.6	17732	11694	12208	10106	3696.3	15188	15659
P53534	Pygb	168360	232830	122000	107830	245960	221490	257110	231700
P53676	Ap3m1	92736	93418	19331	44102	94353	128900	18652	18790
P54311	Gnb1	746060	781270	784070	581690	489440	412340	470680	194000
P54313	Gnb2	797760	835660	686460	638880	594680	661310	555320	150490
P54921	Napa	109720	130000	59103	71943	243400	233010	189000	317180
P55053	Fabp5	20748	15256	19071	5745.3	16446	16033	20416	18966
P56603	Scamp1	117840	104070	47004	178890	107000	86713	124050	80380
P58405	Strn3	16556	7610.6	9093.4	5472.1	24375	21943	22678	51894
P59215	Gnao1	1474100	1449500	1260300	803050	2474500	2011400	2519600	2136500
P60203	Plp1	184110	165340	244200	214490	105510	169380	133130	184740
P60711	Actb	2720800	2120600	2435100	1961100	381520	157560	74998	79514
P60881	Snap25	624210	579370	580330	450260	1283000	914970	1026100	406520
P60901	Psma6	24609	24991	38103	47556	3355.8	12941	1817.4	7772.3
P61023	Chp1	2676.4	2062.3	766.42	4121.1	5018.5	2202.2	4069.7	5435.6
P61107	Rab14	204590	126740	186400	179670	138600	144010	169540	47621
P61206	Arf3	1653600	1608700	1387500	1510100	1278900	1466400	688160	886860
P61227	Rap2b	2666.5	1221.6	6523.3	40697	41163	10852	31273	2975.9
P61265	Stx1b	707960	723010	614880	469540	1473600	1114800	1077400	689480
P61983	Ywhag	358010	418940	371740	263590	1220400	791830	494470	1035700
P62138	Ppp1ca	33204	36895	43315	16279	48803	57211	53726	12928
P62243	Rps8	23043	3181.4	3654.1	3979.1	1612.9	28311	1766.9	7473.2
P62250	Rps16	240160	228580	221670	235190	69993	110100	365490	744970
P62332	Arf6	64436	172100	266490	376860	36449	19402	46480	130220
P62630	Eef1a1	59486	55280	95692	86257	27426	65131	18202	48748
P62634	Cnbp	40522	3878	12182	22436	10777	65033	30131	16297
P62744	Ap2s1	398800	317800	475540	508860	108420	122010	27276	44220
P62762	Vsnl1	191320	186470	90222	136130	401840	288750	315110	3589.9
P62775	Mtpn	45141	37398	43787	34421	137470	76882	79569	120240
P62804	Hist1h4b	39529	57791	65360	232250	74544	40889	98018	57284
P62815	Atp6v1b2	1093900	1038700	1368500	1153200	1904600	1593900	1843800	518790
P62824	Rab3c	163490	161100	230810	51582	274520	226740	202120	201600
P62828	Ran	145350	213020	240770	250530	286020	242620	216780	304650
P62839	Ube2d2	61548	68874	83934	114230	83318	81060	17593	110410
P62882	Gnb5	34880	82131	48663	60470	104260	85762	96384	39932
P62914	Rpl11	6977.4	39327	6353.8	13170	30406	26838	32937	16576
P62944	Ap2b1	380740	373830	278710	392460	340640	380070	276480	483930
P62959	Hint1	358700	358010	395090	375500	459450	420730	228450	894340
P62963	Pfn1	318130	289650	362030	421360	298560	222160	163550	411180
P62982	Rps27a	836360	715620	744530	587280	1913400	1258500	1387900	940090
P63004	Pafah1b1	129290	129400	117550	105060	297640	239180	282880	403190
P63012	Rab3a	1776400	1667100	1996800	1966200	2532300	2217900	1500300	2763500
P63018	Hspa8	2065700	1965100	2230000	1910400	2355200	2355500	2470000	468270
P63025	Vamp3	777290	625700	592130	471320	29366	404430	552490	6327
P63041	Cplx1	44659	71446	89117	72193	153330	95780	91284	81364
P63045	Vamp2	1866600	1629300	443720	1346500	1497800	1055300	1223400	170030
P63081	Atp6v0c	64697	90437	76909	71061	4683.4	6114.4	2525.3	11158
P63259	Actg1	1311100	1137600	1177100	1069100	161650	1212900	271600	52216
P63319	Prkcg	45719	51351	4622.7	10779	24573	18437	25620	13362
P63322	Rala	11098	82836	48933	10839	201090	130680	165090	20395
P63331	Ppp2ca	57219	114030	127070	140060	83169	83578	94603	22577
P68035	Actc1	113670	1507500	17528	30388	3023800	2283200	2591000	35530
P68255	Ywhaq	66220	24591	60140	47258	91735	57346	106530	67594
P68403	Prkcb	60484	61798	7096.6	5937.6	156490	121230	131830	40293
P68511	Ywhah	38238	6501.4	24913	58693	82939	102080	57714	18696
P69682	Necap1	154840	112210	130470	124950	181160	187540	166790	155000
P69897	Tubb5	1462700	1399400	1541500	1368400	1279100	1102500	929550	1519600
P70483	Strn	75408	63446	83003	53367	45684	51389	42182	14805
P70500	Cdipt	83341	67467	64374	100930	139700	134950	124130	145510
P70580	Pgrmc1	4880.2	9351.2	3964.8	8057.8	20352	2412.9	5126	22653
P70605	Kcnn3	78817	120630	9672.2	149900	29937	17606	37009	52103
P80202	Acvr1b	21759	19379	4215.7	43108	23501	24042	2635.2	9467.3
P80254	Ddt	64056	71790	101520	11312	152520	115000	80976	168220
P82471	Gnaq	161170	162080	132020	75118	293020	261440	313120	199540
P82995	Hsp90aa1	354200	315670	258180	353740	397390	343830	498320	248840
P83868	Ptges3	37855	36051	7893.7	22380	45197	49556	52857	18095
P84087	Cplx2	325660	383830	368310	352630	460770	344630	146500	432140
P85007	Hdhd2	8972.7	3792	6090.5	11485	2182.2	15609	11769	3948.8
P85108	Tubb2a	1427900	1384200	1223600	1214800	1183100	1242400	1471500	1070800
P85845	Fscn1	62325	112630	102300	60905	30337	59979	42036	24709
P85968	Pgd	1417400	35575	13907	1257200	77787	59032	37493	45125
P85969	Napb	403610	390180	392560	390060	553130	644970	390490	1081200
P85970	Arpc2	61993	75792	16933	69994	77300	82332	67932	19822
P85971	Pgls	81092	78188	51881	71492	135710	135430	112640	182890
P97526	Nf1	4384.8	108390	57063	16400	190560	154100	86202	9432.9
P97536	Cand1	92732	121020	125310	127920	189200	192450	86819	177340
P97546	Nptn	330950	289830	309820	243440	328320	254250	338230	247440
P97612	Faah	3929.8	4836.5	9976.2	143100	1364.8	584.32	4235.2	29378
P97629	Lnpep	12512	1864.5	1859.5	2045.2	5009.6	1200.1	5475.5	11509
P97685	Nfasc	75827	69128	71965	8002.1	166880	121680	107030	167430
P97697	Impa1	251200	234970	220890	185220	465370	312100	252700	389060
P97710	Sirpa	32325	21700	43663	15285	33837	32505	43803	24467
P97829	Cd47	213350	209880	281120	75998	411560	376320	5121	118020
P97838	Dlgap3	74423	53798	53878	136030	64852	63542	58271	60703
Q00238	Icam1	11533	4968.5	7357.1	4476.7	11817	14977	10839	29684
Q00715	Hist1h2bl	83982	66788	110320	57860	37338	46417	32289	91861
Q00981	Uchl1	254930	450570	449370	366610	663040	521590	587780	295670
Q01066	Pde1b	325570	317360	427870	477970	655580	705610	226430	2305000
Q02563	Sv2a	163350	212880	119100	70270	324250	304470	265230	196220
Q02769	Fdft1	3114.2	5535	6125.6	6959.1	1817.6	3393.4	1889.1	4916.1
Q03114	Cdk5	4111.3	4047.9	9408	5433.2	932.39	12227	8190.9	3219.6
Q03555	Gphn	53469	57960	53528	25409	58317	61312	6674.6	87593
Q04970	Nras	73512	103690	119630	133010	100640	75259	62264	174520
Q05096	Myo1b	5349.3	13831	4041.2	10509	9963.6	15971	13663	47226
Q05140	Snap91	224120	255680	192630	167120	575130	498790	624620	420910
Q05175	Basp1	343200	261510	408580	197250	974430	622540	820170	437220
Q05683	Gad2	236780	205150	208220	157460	273830	263930	280890	109000
Q05695	L1cam	46518	40512	22308	50490	3826.2	5888.1	4522.5	13072
Q05764	Add2	12424	12030	5170.1	5646.2	25426	21673	13889	11627
Q07647	Slc2a3	14050	3211	19509	25936	6949	33076	6540.5	17762
Q07936	Anxa2	9925.9	47846	23447	59035	25139	20877	6534	14666
Q08013	Ssr3	4344.7	9135.5	7549.3	8386.3	5286.8	2869.1	7965.5	56813
Q08163	Cap1	182260	161160	215540	202660	203970	159110	157180	101130
Q08851	Stx5	769.92	3607.5	5053	8331.4	4103.2	1738.6	2432	50397
Q0ZHH6	Atl3	83030	64711	76762	69031	72744	85810	75465	121030
Q10758	Krt8	9604.7	25342	128020	129530	7652.5	11895	5422	332080
Q1JU68	Eif3a	4791.3	8866.6	10363	3423	8356.6	15557	1365.1	278.5
Q1WIM2	Cadm2	12192	16478	10386	4796.6	2122.8	26682	27194	21019
Q2TL32	Ubr4	164850	308860	134410	142490	15289	24728	7824.6	37165
Q3B8N8	Pes1	36426	29629	57150	72641	49775	51318	69708	47218
Q3B8Q0	Mapre2	4330.8	8639.9	10930	10424	532.12	1009.4	1499.1	6995.8
Q3KRD8	Eif6	38162	21684	177910	36574	859580	296860	527460	1445200
Q3KRE8	Tubb2b	180360	183390	171400	159510	166190	172760	174160	361550
Q3MIB4	Lonp2	36563	57862	42918	12942	88609	63463	110720	99639
Q3MIE4	Vat1	84759	97882	99902	94303	90549	113770	141080	7636.2
Q3T1K5	Capza2	228780	236680	197240	149590	82920	100810	73984	43902
Q498R3	Dnajc10	46977	4019.9	7283	11815	11977	8480.9	34473	33202
Q499T2	Ifi30	7324.5	5577.9	22572	9171.6	173.57	8734.9	10786	2721.4
Q4FZT2	Ppme1	16436	48164	14400	35188	74707	78764	77796	134130
Q4FZY0	Efhd2	114990	178080	137290	99295	392030	290230	261170	309030
Q4KLH5	Agfg1	17414	15166	35038	13383	26236	22751	22669	3657.2
Q4KLY0	Cep63	14871	96174	159740	203810	6081.5	424.81	2893.9	4581.3
Q4KLY4	Rnf2	11731	13968	275060	30446	36549	42056	29886	18395
Q4KM73	Cmpk1	128740	155110	296180	398970	97072	75739	81037	49423
Q4QQT4	Ppp2r1b	2315.9	3149.5	42150	8451.9	9712.6	1863.6	13131	26526
Q4QQW4	Hdac1	11533	44398	64119	70487	152020	103360	73484	161090
Q4QRB4	Tubb3	367420	349710	588000	639520	212790	263360	29584	33913
Q4V7C7	Actr3	48026	52938	72783	81948	60259	67513	67481	51284
Q4V7D2	Rogdi	711050	201100	821090	876440	5908.4	118670	10778	40005
Q4V888	Tmem55a	55460	80674	226100	10257	62065	44689	24929	32394
Q4V8C2	Zw10	13710	10948	17084	128920	363.68	5238.2	4726.5	4648
Q505J6	Slc25a18	812390	798690	795360	894310	1204600	1080400	1367200	696590
Q52KK3	Mcart1	40338	670.72	90743	13549	3611.6	1599.1	737.91	0
Q561S0	Ndufa10l1	2000100	2036800	1655900	1777100	1726600	1772800	2075500	1850200
Q566E5	Kdelc2	10205	19628	14789	14991	8774.5	2120.4	13832	6500.3
Q568Z9	Phyhip	83431	102410	105200	166940	155020	120730	144180	45853
Q56A18	Smarce1	9106.6	17103	6557.8	7271.3	14390	1702	10823	8534.6
Q5BK26	Pnpla7	8788	2153.3	22282	6318.1	1184.8	9679.4	2894	8464.7
Q5D006	Usp11	14620	13676	5646.5	51204	9531	20275	2739.5	22420
Q5FVH2	Pld3	91639	80249	25439	73580	191960	150130	97879	175320
Q5FVI3	Lrrc57	26815	23898	23967	19619	30547	37418	38789	2590.9
Q5FVI4	Cend1	1395900	1510400	959730	1353100	1444500	2175400	2863100	491770
Q5FVI6	Atp6v1c1	133850	103520	141170	104230	11152	47476	15869	11114
Q5FVJ0	Rufy3	5255.8	2854.5	49555	36056	37550	3141.4	16479	8530.2
Q5FWU3	Atg9a	69918	59786	74875	69168	51673	5060.7	32960	49949
Q5FWY5	Aip	17371	3917.5	12606	14872	44448	33078	40448	5492.6
Q5GFD9	Impact	31392	50360	28711	35037	48373	14039	30981	26610
Q5HZA4	Lysmd1	4069.3	6186.2	21146	55814	3763	390.89	837.71	8073.8
Q5HZV9	Ppp1r7	115380	109260	124420	81606	118230	140380	75956	195990
Q5HZY2	Sar1b	14751	139150	30259	140600	185490	169970	172420	79125
Q5M7U6	Actr2	148360	132280	153610	28841	360240	284520	219650	290500
Q5M7W5	Map4	41866	32032	31185	8372	6926.5	54420	46059	74503
Q5M821	Ppm1h	38669	37246	29868	64955	62560	54224	66125	28079
Q5MPA9	Dclk2	10067	59502	68977	85504	8306.2	19258	16375	241770
Q5PPM8	Tmem55b	23773	23590	30213	27238	8553.1	2375.7	10418	12686
Q5PQJ6	Pycrl	19281	17774	34284	36427	58042	6668.6	37556	29266
Q5PQL5	Ptdss1	29283	58716	53370	46730	81524	83436	61731	28257
Q5RKH6	Os9	7843.8	7742.2	8282.2	13228	7772	4185.9	8638.2	10087
Q5RKI0	Wdr1	12109	20933	3150.5	15759	38205	36392	38163	30150
Q5RKI1	Eif4a2	407620	401680	40814	582710	337420	362180	397950	31191
Q5U2U2	Crkl	5631.9	9289.1	1651.1	7352.5	15565	16368	11684	4540.3
Q5U2V8	Emc3	1742.1	4419.1	3662.4	2105.5	4172.1	6051.8	4276.9	2150.6
Q5XFX0	Tagln2	43962	3045.9	4544.2	7149.7	832.28	365.1	214.4	1285.6
Q5XI06	Kat8	165300	125940	9397.6	52636	6880.1	12281	10829	105970
Q5XI32	Capzb	139600	94734	129490	78191	123410	85069	59419	67717
Q5XI72	Eif4h	10414	38643	6591.1	36225	44440	45949	56321	13329
Q5XI73	Arhgdia	544010	594600	544520	449290	1258400	949250	1205600	1183600
Q5XIF6	Tuba4a	3333300	2493400	2801000	3395200	446860	344850	594580	2187100
Q5XII0	Epdr1	127360	127530	149890	186070	132620	139130	107660	249280
Q5XIN7	Pomgnt1	3590	1535.2	2314	1077.9	5684.9	6551.5	2641.8	9701.2
Q5XIQ4	Mgrn1	5773.1	36344	49389	17804	52526	39443	33405	27258
Q5XIT1	Mapre3	1776.5	21487	44131	7281.1	48716	35754	8121.2	25909
Q62634	Slc17a7	265480	287850	267370	217370	621670	504740	380990	337060
Q62636	Rap1b	89940	79212	101630	44430	125810	65607	124830	58379
Q62658	Fkbp1a	241700	204820	171370	175950	371990	316700	301750	119170
Q62673	Plk1	27657	31078	19627	123540	21779	15504	13292	27870
Q62698	Dync1li2	5095.9	17976	15757	31010	23648	17855	23463	58106
Q62717	Cadps	6239.1	20187	19795	16542	3241	8005.1	6032.2	13707
Q62718	Ntm	299400	111580	113000	25747	309630	176080	215290	169580
Q62745	Cd81	49521	35924	85518	82698	21201	35116	43998	63784
Q62768	Unc13a	13780	5723.5	5246	11431	27094	22262	538.03	43782
Q62784	Inpp4a	21599	30627	10289	15536	21116	1868.2	23819	100410
Q62813	Lsamp	81763	87796	38401	7280.8	180370	139280	104660	183150
Q62889	Nlgn3	53472	48563	57687	51250	7854.2	6720	3756.1	10007
Q62910	Synj1	129080	134680	99221	63366	106990	97885	76844	20643
Q62915	Cask	13395	7721.8	15042	25141	31030	28683	15108	23311
Q62936	Dlg3	62229	57248	61183	6389.6	133510	101820	106840	102460
Q62950	Crmp1	296030	270690	244150	387930	372220	328170	435820	478180
Q62951	Dpysl4	40828	104220	48623	52997	110800	134480	205210	117740
Q62952	Dpysl3	156020	153410	172870	43325	443670	423730	418660	363420
Q63028	Add1	17361	26530	7185.4	22107	31634	20297	44746	9134.5
Q63081	Pdia6	304590	333780	19530	17294	350080	386720	362600	45122
Q63092	Camkv	2030.4	4121	1838.4	1730.4	3514.2	2678.2	1679.1	3710.4
Q63198	Cntn1	144830	151070	197720	17112	21608	44701	56581	1204.3
Q63228	Gmfb	28792	27686	34023	9729.5	82590	54537	1113.1	1060.2
Q63279	Krt19	11667	10235	31334	6774.6	50420	29606	37181	229850
Q63377	Atp1b3	60204	99805	59957	103710	86016	107530	80122	123520
Q63468	Prpsap1	60258	97229	35415	104900	41361	42122	102950	92879
Q63537	Syn2	2383300	2336900	778190	504080	1699200	1644500	1660700	127740
Q63560	Map6	47029	48980	39772	39233	167150	139170	159980	39477
Q63564	Sv2b	43215	26868	70045	12807	51799	35591	82244	37892
Q63569	Psmc3	62007	96864	47876	17062	54845	39419	99964	56389
Q63621	Il1rap	26289	28963	29478	208540	151950	10524	11142	280850
Q63633	Slc12a5	27774	33911	17788	77999	25961	43325	51933	5389.5
Q63692	Cdc37	14032	10993	19644	29367	64256	55218	53404	36404
Q63941	Rab3b	76103	107370	112570	120860	13872	22988	28719	16903
Q64119	Myl6l	51805	71523	45894	48588	129250	105230	82476	125170
Q64122	Myl9	5251.1	91474	20755	4991.5	64097	4774.9	75202	28239
Q641Y0	Ddost	34022	4689.4	9544.8	12849	4282.4	3550	9126.9	11439
Q641Z2	Ptpn9	9469	16719	8934.1	4319.8	12591	13751	14979	10729
Q641Z7	Smpdl3a	43964	2761.8	6232.9	4954	85475	75519	82039	73798
Q64542	Atp2b4	58506	14831	87755	12767	21765	12475	4050.9	9891
Q64548	Rtn1	343640	208230	38389	24045	13861	283880	171080	71104
Q64559	Acot7	562470	591690	616120	556950	354420	388500	376820	168390
Q64605	Ptprs	18158	19410	21411	27725	3302.8	14073	5688.8	6035.5
Q66H50	Far1	374830	400620	348780	563570	2279.3	149040	396180	46137
Q66HA6	Arl8b	227050	231900	347090	397570	85454	59095	20006	135690
Q66HA8	Hsph1	114790	150170	220060	58480	41117	32679	89695	72387
Q66HD0	Hsp90b1	5917.7	14874	34348	33278	42289	31509	57752	50990
Q66HR2	Mapre1	26790	27782	16571	2981.3	62737	51819	32924	53171
Q68FP1	Gsn	1910.2	7837.9	4323.9	5181.5	11275	3080.4	3575.8	15612
Q68FR6	Eef1g	52462	54933	57522	78123	84633	71262	63229	219070
Q68FR9	Eef1d	18747	11947	21406	28605	26105	28525	19801	59484
Q68FS2	Cops4	12417	13455	1665.5	10741	19842	21152	20344	7570.3
Q68FT3	Pyroxd2	40088	43779	29886	5465.4	53770	41228	41093	58679
Q69BT7	Trappc4	6932.8	11644	7062.1	9620.6	11018	6428.3	14995	25118
Q6AXN3	Tmed5	10724	12525	3100.7	11821	2663.5	3062.2	4286.2	12645
Q6AXR4	Hexb	29122	29117	50029	33357	37912	34110	22031	59504
Q6AXS4	Atp6ap2	7293.8	9417.4	4780.9	24427	11289	24230	80602	31241
Q6AXT5	Rab21	13735	250250	33876	38818	32169	30846	34754	10853
Q6AY84	Scrn1	24100	12445	16073	40014	7961.4	6194.3	7145.8	774.23
Q6AYG5	Echdc1	1395.8	4726	1382.6	152810	11883	135.9	1033.3	7823.4
Q6AYH5	Dctn2	48683	61259	14013	56684	6789.5	14225	2219.2	14442
Q6AYR2	Ndrg3	67547	57272	69781	67056	140460	112010	79362	172530
Q6AYZ1	Tuba1c	19601	14769	84665	55228	19598	8532.6	13251	83029
Q6BBI8	Ufc1	26094	25062	18796	180300	9483.4	40112	3239.8	16109
Q6IMX7	Hspbp1	3997.7	103130	43734	18543	4773	10112	12649	56176
Q6IRK9	Cpq	51816	128350	16461	20838	66037	66490	2420.7	9179.2
Q6KC51	Ablim2	28873	24329	27101	645870	2305.4	1063	1577.3	19905
Q6MGD0	Cuta	68841	74611	8028	70646	10402	4229.8	8013.5	126680
Q6NYB7	Rab1a	196510	254850	174340	124180	43294	51172	45762	59317
Q6P502	Cct3	162780	155450	188980	71322	255150	145370	168910	200430
Q6P6V0	Gpi	315430	317640	526240	559790	195600	206010	205020	133740
Q6P777	Mvb12a	10856	4075.7	28962	10889	14757	18300	1836.2	19956
Q6P7B0	Wars	11089	25103	26623	38262	16746	10782	10860	20980
Q6P7Q4	Glo1	170240	159060	87152	189950	159160	219840	172480	15560
Q6P7S1	Asah1	1794.5	7402.6	21030	4627.8	2643.5	4974.5	4008.9	35343
Q6P9T8	Tubb4b	2197500	1980700	1845200	1336900	2205200	3285700	3554900	1130800
Q6P9U8	Eif3h	39900	107660	82770	67094	336330	292200	286960	316150
Q6PCT3	Tpd52l2	52647	41203	52107	48727	62286	78885	43293	134320
Q6PEC4	Skp1	20964	21549	20298	8627.3	94535	61656	73435	63739
Q6Q0N1	Cndp2	77691	7193.8	86223	63159	145030	83154	121110	179600
Q6Q0N3	Nt5dc2	9625.6	12725	29027	18517	80167	69412	96140	103610
Q6Q7Y5	Gna13	2251500	2163100	2648100	2145200	1092100	1082200	573520	1402600
Q6QIX3	Slc30a3	38790	41622	715.24	13874	32725	38702	45392	38896
Q6RJR6	Rtn3	89973	111680	61235	49417	57182	74761	42726	102680
Q6RUV5	Rac1	561920	590360	631940	606350	394780	415460	215930	394060
Q71UE8	Nedd8	72445	92475	104350	45024	83832	68707	126280	42305
Q78P75	Dynll2	46600	44929	40982	21990	115050	86435	40173	5462.7
Q792I0	Lin7c	47019	858.98	46472	178700	1341.9	3542.4	2102.4	2649.3
Q794F9	Slc3a2	208840	207160	86051	78541	297850	269600	195260	66695
Q7M0E3	Dstn	199060	181540	258980	196170	460230	343380	427630	315400
Q7M767	Ube2v2	285300	303770	104860	101800	101430	92765	10997	7250.9
Q7TPB1	Cct4	221670	246050	274900	298060	365050	326250	257560	397030
Q80W83	Ppp2r5b	159550	97048	120690	149130	25129	35820	9348.9	20035
Q80WL2	Bysl	167070	166010	58186	255890	61019	58990	25064	52518
Q812E9	Gpm6a	662920	643460	766060	577820	1132300	983650	467950	964470
Q8CFN2	Cdc42	59331	51296	151890	180630	26031	29116	33468	48856
Q8CGU6	Ncstn	24007	8288	27259	28669	28192	1876.3	28764	13151
Q8CHJ1	Pigu	24976	14694	569570	1047400	27333	29922	15791	40615
Q8CHM7	Hacl1	2856.8	2516.6	9960.1	29763	3778	11124	5471.4	1426.4
Q8R431	Mgll	21505	5293.5	5705.2	12721	1516.4	818.2	2486.2	1929.8
Q8R491	Ehd3	55196	36763	37462	58536	28105	25963	8663.8	45748
Q8R553	Clstn3	46043	39923	106530	22692	43045	41946	49939	21394
Q8VD48	Dhrs9	10287	7000.9	9155	21481	2226.2	6260.2	1614.9	4452.1
Q8VD52	Pdxp	56730	64567	16653	8909.7	125030	4201.8	101850	83056
Q8VHW5	Cacng8	1592.3	11005	13525	7943.2	2312.8	14718	13786	5243.3
Q8VI04	Asrgl1	52802	52720	59762	32039	75454	50308	49760	66199
Q91XV6	Fxyd6	4360.9	4145.6	1915	2534.4	1169	3811.9	1116.4	4608.8
Q91Y78	Uchl3	48149	3496.8	42712	11511	15718	20125	19693	26242
Q91ZN1	Coro1a	33018	35776	39686	5394.5	46244	45716	50140	49056
Q920Q0	Palm	102350	86790	78562	82301	172790	80962	76971	20057
Q924N5	Acsbg1	9515.7	17213	6396	32203	7068.2	14963	2165.8	6160.1
Q924S1	Agpat4	497.64	3247.5	3547.8	6305.1	9645.2	10757	8183.5	2747
Q99JD4	Clasp2	23156	25078	2973.1	7004.5	13265	3055.6	24579	7054.9
Q99ML5	Pcyox1	24795	49861	55103	25656	45829	31340	37748	161290
Q99MZ4	Ggt7	11673	12813	5042.1	13187	1056.3	5647.1	4523.8	2278.3
Q99MZ8	Lasp1	189270	160720	186630	150800	326140	224620	335850	448550
Q99N27	Snx1	28904	44074	2412.9	3808.8	48699	45432	17999	56837
Q99PD4	Arpc1a	122990	47095	138340	25138	185590	164860	157790	72796
Q9EPC6	Pfn2	685700	640660	597810	571180	491690	481220	307350	500580
Q9EPH2	Marcksl1	2310.7	219.54	704.68	612.53	1278.3	2063.8	418.66	3138.2
Q9EQS0	Taldo1	29563	26217	39857	10065	6296.5	32753	35385	4938.6
Q9EQX9	Ube2n	259690	213890	316590	222980	300840	246550	116710	558590
Q9ERH3	Wdr7	36633	33056	20999	9993.4	4302.5	16626	24354	5907.7
Q9ES39	Nde1	64916	38599	3845.3	3352.2	422.05	729.14	310.05	2518.8
Q9ES40	Arl6ip5	34504	96092	97972	37973	7552.4	309.58	467.37	1625.3
Q9ES53	Ufd1l	3857.6	2835.2	7346.4	198260	243.09	1443.2	1857.4	2186.5
Q9ESW0	Ddb1	15661	17053	22880	26553	22177	23394	928.27	4115.8
Q9JHL4	Dbnl	12667	1738.6	2590.6	2942.4	33648	27451	28725	23680
Q9JHU0	Dpysl5	162570	137940	167690	77768	188110	224770	206260	72062
Q9JHW0	Psmb7	100730	12497	5407.9	32065	25427	29109	10670	7571.4
Q9JHZ4	Gripap1	44572	11454	63134	29177	8552.5	11402	8200.1	9233.3
Q9JID2	Gna11	30083	25881	31273	34059	46583	43467	58795	15717
Q9JIR4	Rims1	3053.7	18041	5719.6	3574.6	22306	17621	182.38	4025.5
Q9JJ19	Slc9a3r1	2355.2	37610	25152	13211	3875.4	4823.1	3821.6	2387.4
Q9JJK1	Gpm6b	148420	173720	208740	31536	130190	10309	8892.1	26306
Q9JJM9	Sept5	1198500	1129400	1119300	1129800	939000	796890	535900	2275000
Q9JJZ1	Slc2a8	4692.9	9079.7	271480	291060	8197.2	6442.2	14525	291090
Q9JLH5	Cdk5rap2	238110	4787.1	367790	2182.8	25636	11498	21544	2551.1
Q9JLU4	Shank3	40220	69629	41029	16647	28953	30867	44950	18299
Q9QUH6	Syngap1	349790	495900	239690	294110	362840	352000	523800	76037
Q9QUL6	Nsf	2230100	2121000	1995500	2254400	2509800	2610600	1435500	1015400
Q9QX74	Shank2	1157.8	4368.3	20899	14760	5924.4	4468.3	1170.9	24169
Q9QXU8	Dync1li1	20231	23021	23207	4776.8	14128	20847	22320	28337
Q9QXU9	Pcsk1n	298940	295900	276910	327860	421260	396860	395380	586830
Q9QXY2	Srcin1	261740	270790	389520	160650	360540	139650	331650	289170
Q9QYF3	Myo5a	306290	210220	197870	187690	192830	210820	192490	161480
Q9QYP2	Celsr2	38191	22647	56908	96540	4168.7	5154.6	10161	108980
Q9QZA6	Cd151	12060	31801	23589	30383	13226	2569.6	5195.4	9598.1
Q9QZM5	Abi1	53699	43853	53149	30380	108760	93487	90437	124710
Q9QZR6	Sept9	264170	4613.7	107190	118740	348710	46322	12807	306690
Q9R080	Gpsm1	79232	102100	16790	89587	59647	92863	92623	435630
Q9WTP0	Epb41l1	50899	49181	64016	46968	51650	63414	46935	226350
Q9WTT6	Gda	338910	303050	487670	540760	427370	414440	511120	629210
Q9WTT7	Bzw2	73333	2190500	95212	478380	2569500	3075900	1700100	143110
Q9WTV0	Preb	17568	9458.3	26657	23540	20143	32059	26393	125690
Q9WU34	Sept3	505640	489220	552900	466990	520930	469850	67318	1080100
Q9WU70	Stxbp5	38587	12061	45798	22145	30436	30230	14358	14137
Q9WV63	Kif2a	52443	53124	21556	15591	22362	42743	42289	12911
Q9WVB1	Rab6a	319980	340540	245680	298590	144280	138420	82688	401660
Q9WVC0	Sept7	98048	116150	116600	67417	201890	130780	147380	24921
Q9Z0J8	Negr1	88640	91645	87600	6624	88855	85997	113420	54559
Q9Z0W5	Pacsin1	265390	299050	243860	194140	603640	358450	326480	478320
Q9Z173	Adgrl3	13810	4018.1	14191	6556.1	2559.1	12199	786.97	52262
Q9Z1E1	Flot1	3750.9	24763	11516	28805	47245	46587	49364	9353.7
Q9Z1M9	Smc1a	124210	117280	165950	145620	20807	40285	22339	288910
Q9Z1N4	Bpnt1	303240	310010	300320	325780	181380	192240	172120	141740
Q9Z1X1	Esyt1	275.8	115.28	4718.7	38370	388.82	2160	348.36	0
Q9Z1Y3	Cdh2	33127	31700	77131	4821.4	59639	52515	51362	40261
Q9Z214	Homer1	228750	227710	201650	209650	333520	252070	247380	183490
Q9Z269	Vapb	463.22	15546	10910	8849.3	10652	890.7	18010	4071.8
Q9Z270	Vapa	344140	202850	111450	136270	157620	176010	139940	55896
Q9Z272	Git1	68794	13664	10900	47214	57133	95616	115980	59271
Q9Z2F5	Ctbp1	290540	122040	325270	187060	519510	500920	366150	363840
Q9Z2S9	Flot2	33406	28714	15110	11209	70402	65067	60951	26525

## Sheet: Table S2
Table S2. Mitochondrial proteins
Uniprot	Symbol	Wild-type				DJ-1 KO				Symbol	WT1	WT2	WT3	WT4	DJ-1 KO 1	DJ-1 KO 2	DJ-1 KO 3	DJ-1 KO 4				WT1	WT2	WT3	WT4	DJ-1 KO 1	DJ-1 KO 2	DJ-1 KO 3	DJ-1 KO 4
B0BN94	Fam136a	1376.5	3036	5895.8	2449.6	15063	11662	9499.2	10522	Fam136a	3.13878	3.4823	3.77054	3.3891	4.17791	4.06677	3.97769	4.0221			Fam136a	3.13878	3.4823	3.77054	3.3891	4.17791	4.06677	3.97769	4.0221
B1WBW4	Armc10	97277	81454	90503	77838	5964.1	11357	2061	37211	Armc10	4.98801	4.91091	4.95666	4.89119	3.77554	4.05526	3.31408	4.57067			Armc10	4.98801	4.91091	4.95666	4.89119	3.77554	4.05526	3.31408	4.57067
B2GV06	Oxct1	495160	357030	736860	737870	93162	280220	188760	55105	Oxct1	5.69475	5.5527	5.86738	5.86798	4.96924	5.4475	5.27591	4.74119			Oxct1	5.69475	5.5527	5.86738	5.86798	4.96924	5.4475	5.27591	4.74119
O08701	Arg2	63655	55830	9335	9066.5	99154	90757	131960	130110	Arg2	4.80383	4.74687	3.97011	3.95744	4.99631	4.95788	5.12044	5.11431			Arg2	4.80383	4.74687	3.97011	3.95744	4.99631	4.95788	5.12044	5.11431
O35094	Timm44	296900	244370	317410	319740	41274	149710	117930	216450	Timm44	5.47261	5.38805	5.50162	5.5048	4.61568	5.17525	5.07162	5.33536			Timm44	5.47261	5.38805	5.50162	5.5048	4.61568	5.17525	5.07162	5.33536
O35952	Hagh	61616	54693	56338	60144	20008	18505	10635	24902	Hagh	4.78969	4.73793	4.7508	4.77919	4.3012	4.26729	4.02674	4.39623			Hagh	4.78969	4.73793	4.7508	4.77919	4.3012	4.26729	4.02674	4.39623
O88767	Park7	386820	435550	505030	363840	65607	40853	31833	110050	Park7	5.58751	5.63904	5.70332	5.56091	4.81695	4.61122	4.50288	5.04159			Park7	5.58751	5.63904	5.70332	5.56091	4.81695	4.61122	4.50288	5.04159
O88989	Mdh1	1126600	2875100	3014800	2195900	4718500	4209900	4541800	3585600	Mdh1	6.05177	6.45865	6.47926	6.34161	6.6738	6.62427	6.65723	6.55456			Mdh1	6.05177	6.45865	6.47926	6.34161	6.6738	6.62427	6.65723	6.55456
P00173	Cyb5a	10874	8379.6	8347.3	11816	134700	92934	124650	29648	Cyb5a	4.03639	3.92322	3.92155	4.07247	5.12937	4.96817	5.09569	4.472			Cyb5a	4.03639	3.92322	3.92155	4.07247	5.12937	4.96817	5.09569	4.472
P00406	Cox2	6093500	5770200	6149700	5588000	1258800	3009300	2064500	68914	Cox2	6.78487	6.76119	6.78885	6.74726	6.09996	6.47847	6.31481	4.83831			Cox2	6.78487	6.76119	6.78885	6.74726	6.09996	6.47847	6.31481	4.83831
P04797	Gapdh	6467500	6439700	5745100	5497100	9827700	9430800	10074000	12866000	Gapdh	6.81074	6.80887	6.7593	6.74013	6.99245	6.97455	7.0032	7.10944			Gapdh	6.81074	6.80887	6.7593	6.74013	6.99245	6.97455	7.0032	7.10944
P05506	Nd3	401440	398560	285410	266950	624700	608500	591470	756240	Nd3	5.60362	5.60049	5.45547	5.42643	5.79567	5.78426	5.77193	5.87866			Nd3	5.60362	5.60049	5.45547	5.42643	5.79567	5.78426	5.77193	5.87866
P06761	Hspa5	5232.6	30389	19415	35037	69145	40887	58914	76652	Hspa5	3.71872	4.48272	4.28814	4.54453	4.83976	4.61159	4.77022	4.88452			Hspa5	3.71872	4.48272	4.28814	4.54453	4.83976	4.61159	4.77022	4.88452
P07895	Sod2	2351000	2039800	2082900	2300000	3020100	2472900	2897700	3169800	Sod2	6.37125	6.30959	6.31867	6.36173	6.48002	6.39321	6.46205	6.50103			Sod2	6.37125	6.30959	6.31867	6.36173	6.48002	6.39321	6.46205	6.50103
P0C089	Ptpmt1	63586	71753	69405	75164	50404	37765	35692	18337	Ptpmt1	4.80336	4.85584	4.84139	4.87601	4.70247	4.57709	4.55257	4.26333			Ptpmt1	4.80336	4.85584	4.84139	4.87601	4.70247	4.57709	4.55257	4.26333
P10888	Cox4i1	7047300	6954000	5776800	5128700	8965800	8486100	8859800	11344000	Cox4i1	6.84802	6.84223	6.76169	6.71001	6.95259	6.92871	6.94742	7.05477			Cox4i1	6.84802	6.84223	6.76169	6.71001	6.95259	6.92871	6.94742	7.05477
P11884	Aldh2	1162100	1252700	1425800	1565900	403170	413570	530500	361250	Aldh2	6.06524	6.09785	6.15406	6.19476	5.60549	5.61655	5.72469	5.55781			Aldh2	6.06524	6.09785	6.15406	6.19476	5.60549	5.61655	5.72469	5.55781
P12007	Ivd	374550	379810	358330	385900	279370	218340	187620	288740	Ivd	5.57351	5.57957	5.55428	5.58647	5.44618	5.33913	5.27328	5.46051			Ivd	5.57351	5.57957	5.55428	5.58647	5.44618	5.33913	5.27328	5.46051
P13221	Got1	545790	545790	560230	473770	1032900	1006300	1140900	718020	Got1	5.73703	5.73703	5.74837	5.67557	6.01406	6.00273	6.05725	5.85614			Got1	5.73703	5.73703	5.74837	5.67557	6.01406	6.00273	6.05725	5.85614
P13803	Etfa	1305100	1347600	1461700	1431200	836000	724580	944750	741980	Etfa	6.11564	6.12956	6.16486	6.1557	5.92221	5.86009	5.97532	5.87039			Etfa	6.11564	6.12956	6.16486	6.1557	5.92221	5.86009	5.97532	5.87039
P14604	Echs1	600410	675630	776190	775410	197140	368240	105730	99519	Echs1	5.77845	5.82971	5.88997	5.88953	5.29477	5.56613	5.0242	4.99791			Echs1	5.77845	5.82971	5.88997	5.88953	5.29477	5.56613	5.0242	4.99791
P16036	Slc25a3	3077500	3463600	3485600	3473600	1684500	1988000	1402200	1921000	Slc25a3	6.4882	6.53953	6.54228	6.54078	6.22647	6.29842	6.14681	6.28353			Slc25a3	6.4882	6.53953	6.54228	6.54078	6.22647	6.29842	6.14681	6.28353
P19132	Fth1	54439	54021	63583	59841	16110	14904	6001.2	20152	Fth1	4.73591	4.73256	4.80334	4.777	4.2071	4.1733	3.77824	4.30432			Fth1	4.73591	4.73256	4.80334	4.777	4.2071	4.1733	3.77824	4.30432
P26772	Hspe1	9289600	9051300	8223200	9258000	7205100	6979000	6753600	7757000	Hspe1	6.968	6.95671	6.91504	6.96652	6.85764	6.84379	6.82954	6.88969			Hspe1	6.968	6.95671	6.91504	6.96652	6.85764	6.84379	6.82954	6.88969
P31044	Pebp1	722510	711280	830850	651860	1474900	1100800	1268100	1525300	Pebp1	5.85884	5.85204	5.91952	5.81415	6.16876	6.04171	6.10315	6.18336			Pebp1	5.85884	5.85204	5.91952	5.81415	6.16876	6.04171	6.10315	6.18336
P35435	Atp5c1	2188200	2198600	2254800	2646100	1125000	1500400	1442900	857460	Atp5c1	6.34009	6.34215	6.35311	6.42261	6.05115	6.17621	6.15924	5.93321			Atp5c1	6.34009	6.34215	6.35311	6.42261	6.05115	6.17621	6.15924	5.93321
P38718	Mpc2	98640	91384	103950	151290	59567	46695	3701.8	38041	Mpc2	4.99405	4.96087	5.01682	5.17981	4.77501	4.66927	3.56841	4.58025			Mpc2	4.99405	4.96087	5.01682	5.17981	4.77501	4.66927	3.56841	4.58025
P42123	Ldhb	753840	704910	760240	786320	1398000	1150700	1218700	908290	Ldhb	5.87728	5.84813	5.88095	5.8956	6.14551	6.06096	6.0859	5.95822			Ldhb	5.87728	5.84813	5.88095	5.8956	6.14551	6.06096	6.0859	5.95822
P50554	Abat	1481100	1478600	1360500	1596500	1990800	1760600	2133200	1862700	Abat	6.17058	6.16985	6.1337	6.20317	6.29903	6.24566	6.32903	6.27014			Abat	6.17058	6.16985	6.1337	6.20317	6.29903	6.24566	6.32903	6.27014
P56574	Idh2	922720	922350	986280	1175600	359050	439580	427010	312470	Idh2	5.96507	5.9649	5.994	6.07026	5.55515	5.64304	5.63044	5.49481			Idh2	5.96507	5.9649	5.994	6.07026	5.55515	5.64304	5.63044	5.49481
P62260	Ywhae	491680	258600	334080	260620	1104000	782630	960540	508740	Ywhae	5.69168	5.41263	5.52385	5.41601	6.04297	5.89356	5.98252	5.7065			Ywhae	5.69168	5.41263	5.52385	5.41601	6.04297	5.89356	5.98252	5.7065
P63039	Hspd1	5287100	5712000	6116000	6256700	3754500	3229000	3318000	2213100	Hspd1	6.72322	6.75679	6.78647	6.79635	6.57455	6.50907	6.52088	6.345			Hspd1	6.72322	6.75679	6.78647	6.79635	6.57455	6.50907	6.52088	6.345
P67779	Phb	1980500	2432700	2076600	1813800	3078400	2715600	3075700	3377400	Phb	6.29677	6.38609	6.31735	6.25859	6.48833	6.43387	6.48794	6.52858			Phb	6.29677	6.38609	6.31735	6.25859	6.48833	6.43387	6.48794	6.52858
P84092	Ap2m1	490080	464770	573490	500040	703090	647070	700620	873340	Ap2m1	5.69027	5.66724	5.75853	5.699	5.84701	5.81095	5.84548	5.94118			Ap2m1	5.69027	5.66724	5.75853	5.699	5.84701	5.81095	5.84548	5.94118
P84817	Fis1	129400	117520	247100	240350	6319.3	11364	4576.8	1411.8	Fis1	5.11193	5.07011	5.39287	5.38084	3.80067	4.05553	3.66056	3.14977			Fis1	5.11193	5.07011	5.39287	5.38084	3.80067	4.05553	3.66056	3.14977
P84850	D2hgdh	135690	134460	118490	143270	59087	72420	85373	40813	D2hgdh	5.13255	5.12859	5.07368	5.15616	4.77149	4.85986	4.93132	4.6108			D2hgdh	5.13255	5.12859	5.07368	5.15616	4.77149	4.85986	4.93132	4.6108
P85834	Tufm	2148600	2286400	2484400	2527500	1742400	1849700	1709300	1176600	Tufm	6.33216	6.35915	6.39522	6.40269	6.24115	6.2671	6.23282	6.07063			Tufm	6.33216	6.35915	6.39522	6.40269	6.24115	6.2671	6.23282	6.07063
P97532	Mpst	124730	108460	168280	180230	51816	37067	68827	66827	Mpst	5.09597	5.03527	5.22603	5.25583	4.71446	4.56899	4.83776	4.82495			Mpst	5.09597	5.03527	5.22603	5.25583	4.71446	4.56899	4.83776	4.82495
P97615	Txn2	80146	98832	93634	110410	189760	141550	143330	158950	Txn2	4.90388	4.9949	4.97143	5.04301	5.2782	5.15091	5.15634	5.20126			Txn2	4.90388	4.9949	4.97143	5.04301	5.2782	5.15091	5.15634	5.20126
Q02253	Aldh6a1	542010	566530	632090	726230	135680	169350	220410	226290	Aldh6a1	5.73401	5.75322	5.80078	5.86107	5.13252	5.22879	5.34323	5.35467			Aldh6a1	5.73401	5.75322	5.80078	5.86107	5.13252	5.22879	5.34323	5.35467
Q05962	Slc25a4	10259000	7831900	7180800	14339000	1127100	1022000	1675100	757370	Slc25a4	7.01111	6.89387	6.85617	7.15652	6.05196	6.00945	6.22404	5.87931			Slc25a4	7.01111	6.89387	6.85617	7.15652	6.05196	6.00945	6.22404	5.87931
Q09073	Slc25a5	10052000	9896800	13275000	14886000	1107200	2101200	1596200	273900	Slc25a5	7.00225	6.99549	7.12303	7.17278	6.04423	6.32247	6.20309	5.43759			Slc25a5	7.00225	6.99549	7.12303	7.17278	6.04423	6.32247	6.20309	5.43759
Q1HCL7	Nadk2	72561	78422	23816	85937	10762	5231.3	6490.8	16913	Nadk2	4.8607	4.89444	4.37687	4.93418	4.03189	3.71861	3.8123	4.22822			Nadk2	4.8607	4.89444	4.37687	4.93418	4.03189	3.71861	3.8123	4.22822
Q499N5	Acsf2	311040	328610	327290	312460	128480	191160	240200	88454	Acsf2	5.49282	5.51668	5.51493	5.49479	5.10884	5.2814	5.38057	4.94672			Acsf2	5.49282	5.51668	5.51493	5.49479	5.10884	5.2814	5.38057	4.94672
Q4V8F9	Hsdl2	65537	85051	16624	65729	385320	217920	314700	282330	Hsdl2	4.81649	4.92968	4.22074	4.81776	5.58582	5.3383	5.4979	5.45076			Hsdl2	4.81649	4.92968	4.22074	4.81776	5.58582	5.3383	5.4979	5.45076
Q566R0	Them4	191990	234310	222570	216890	112260	133150	149750	39526	Them4	5.28328	5.36979	5.34747	5.33624	5.05023	5.12434	5.17537	4.59688			Them4	5.28328	5.36979	5.34747	5.33624	5.05023	5.12434	5.17537	4.59688
Q5BK63	Ndufa9	740440	652900	1051500	1121500	365360	434370	207460	259080	Ndufa9	5.86949	5.81485	6.02181	6.0498	5.56272	5.63786	5.31693	5.41343			Ndufa9	5.86949	5.81485	6.02181	6.0498	5.56272	5.63786	5.31693	5.41343
Q5I0K5	Abhd10	94972	90039	101620	111340	174550	155820	181350	179110	Abhd10	4.9776	4.95443	5.00698	5.04665	5.24192	5.19262	5.25852	5.25312			Abhd10	4.9776	4.95443	5.00698	5.04665	5.24192	5.19262	5.25852	5.25312
Q5RKI8	Abcb8	92931	104170	91152	69365	10794	37455	34850	22912	Abcb8	4.96816	5.01774	4.95977	4.84114	4.03318	4.57351	4.5422	4.36006			Abcb8	4.96816	5.01774	4.95977	4.84114	4.03318	4.57351	4.5422	4.36006
Q5SGE0	Lrpprc	364140	359960	338360	339730	138230	178170	148000	98808	Lrpprc	5.56127	5.55625	5.52938	5.53113	5.1406	5.25083	5.17026	4.99479			Lrpprc	5.56127	5.55625	5.52938	5.53113	5.1406	5.25083	5.17026	4.99479
Q5XI78	Ogdh	459420	513340	342260	444660	114740	177360	174660	46916	Ogdh	5.66221	5.71041	5.53436	5.64803	5.05971	5.24886	5.24219	4.67132			Ogdh	5.66221	5.71041	5.53436	5.64803	5.05971	5.24886	5.24219	4.67132
Q5XI79	Ndufaf7	13538	10442	14294	7400.3	24350	23380	28892	16955	Ndufaf7	4.13155	4.01878	4.15515	3.86925	4.3865	4.36884	4.46078	4.2293			Ndufaf7	4.13155	4.01878	4.15515	3.86925	4.3865	4.36884	4.46078	4.2293
Q5XIH7	Phb2	1854400	1970700	1828300	1917900	1004800	1254100	204300	263620	Phb2	6.2682	6.29462	6.26205	6.28283	6.00208	6.09833	5.31027	5.42098			Phb2	6.2682	6.29462	6.26205	6.28283	6.00208	6.09833	5.31027	5.42098
Q63159	Coq3	54544	53790	50841	27891	95308	80763	100480	73119	Coq3	4.73675	4.7307	4.70621	4.44546	4.97913	4.90721	5.00208	4.86403			Coq3	4.73675	4.7307	4.70621	4.44546	4.97913	4.90721	5.00208	4.86403
Q641Y2	Ndufs2	155490	177620	227080	231170	63248	34396	66106	52652	Ndufs2	5.1917	5.24949	5.35618	5.36393	4.80105	4.53651	4.82024	4.72141			Ndufs2	5.1917	5.24949	5.35618	5.36393	4.80105	4.53651	4.82024	4.72141
Q64536	Pdk2	246240	274960	209700	301580	103730	99485	131680	185230	Pdk2	5.39136	5.43927	5.3216	5.4794	5.0159	4.99776	5.11952	5.26771			Pdk2	5.39136	5.43927	5.3216	5.4794	5.0159	4.99776	5.11952	5.26771
Q66HF1	Ndufs1	5023700	5087100	4909700	4930500	2798400	3397800	4176700	3612800	Ndufs1	6.70102	6.70647	6.69105	6.69289	6.44691	6.5312	6.62083	6.55784			Ndufs1	6.70102	6.70647	6.69105	6.69289	6.44691	6.5312	6.62083	6.55784
Q68FU7	Coq6	76847	53235	81020	107730	11771	8705.5	1799.2	19876	Coq6	4.88563	4.7262	4.90859	5.03234	4.07081	3.93979	3.25508	4.29833			Coq6	4.88563	4.7262	4.90859	5.03234	4.07081	3.93979	3.25508	4.29833
Q6AY30	Sccpdh	255460	302960	304210	332770	148900	203310	191780	172330	Sccpdh	5.40732	5.48139	5.48317	5.52214	5.17289	5.30816	5.2828	5.23636			Sccpdh	5.40732	5.48139	5.48317	5.52214	5.17289	5.30816	5.2828	5.23636
Q6AYQ8	Fahd1	139700	172240	161990	202870	99451	102770	105230	44234	Fahd1	5.1452	5.23613	5.20949	5.30722	4.99761	5.01187	5.02214	4.64576			Fahd1	5.1452	5.23613	5.20949	5.30722	4.99761	5.01187	5.02214	4.64576
Q6PCU2	Atp6v1e1	780530	749910	577590	584230	147670	308740	252450	221110	Atp6v1e1	5.89239	5.87501	5.76162	5.76658	5.16929	5.48959	5.40218	5.34461			Atp6v1e1	5.89239	5.87501	5.76162	5.76658	5.16929	5.48959	5.40218	5.34461
Q6PDU7	Atp5l	1133700	1076400	950400	1142600	452290	728670	659840	151510	Atp5l	6.0545	6.03197	5.97791	6.05789	5.65542	5.86253	5.81944	5.18044			Atp5l	6.0545	6.03197	5.97791	6.05789	5.65542	5.86253	5.81944	5.18044
Q6PDW6	Mrpl17	25734	27479	21237	39696	7216.2	2835.8	6875.2	7951.7	Mrpl17	4.41051	4.439	4.32709	4.59875	3.85831	3.45268	3.83729	3.90046			Mrpl17	4.41051	4.439	4.32709	4.59875	3.85831	3.45268	3.83729	3.90046
Q6UPE1	Etfdh	280810	226040	322610	262940	195810	167740	192740	200720	Etfdh	5.44841	5.35419	5.50868	5.41986	5.29183	5.22464	5.28497	5.30259			Etfdh	5.44841	5.35419	5.50868	5.41986	5.29183	5.22464	5.28497	5.30259
Q75Q41	Tomm22	108820	105130	123910	64879	7663.1	6715.2	6684	12025	Tomm22	5.03671	5.02173	5.09311	4.8121	3.8844	3.82706	3.82504	4.08009			Tomm22	5.03671	5.02173	5.09311	4.8121	3.8844	3.82706	3.82504	4.08009
Q7TQ16	Uqcrq	497700	491400	1004000	1408400	14067	13710	43342	35744	Uqcrq	5.69697	5.69144	6.00173	6.14873	4.1482	4.13704	4.63691	4.5532			Uqcrq	5.69697	5.69144	6.00173	6.14873	4.1482	4.13704	4.63691	4.5532
Q7TS56	Cbr4	74055	80405	76993	93061	38420	61735	25925	31846	Cbr4	4.86955	4.90528	4.88645	4.96877	4.58456	4.79053	4.41372	4.50305			Cbr4	4.86955	4.90528	4.88645	4.96877	4.58456	4.79053	4.41372	4.50305
Q80W89	Ndufa11	441980	527640	389070	308140	585910	687480	633610	681310	Ndufa11	5.6454	5.72234	5.59003	5.48875	5.76783	5.83726	5.80182	5.83334			Ndufa11	5.6454	5.72234	5.59003	5.48875	5.76783	5.83726	5.80182	5.83334
Q8CFD0	Sfxn5	492100	481780	434930	415790	193890	230030	214670	182020	Sfxn5	5.69205	5.68285	5.63842	5.61887	5.28756	5.36178	5.33177	5.26012			Sfxn5	5.69205	5.68285	5.63842	5.61887	5.28756	5.36178	5.33177	5.26012
Q8VID1	Dhrs4	64756	68053	85151	66873	21546	19480	24879	27783	Dhrs4	4.81128	4.83285	4.93019	4.82525	4.33337	4.28959	4.39583	4.44378			Dhrs4	4.81128	4.83285	4.93019	4.82525	4.33337	4.28959	4.39583	4.44378
Q920L2	Sdha	1163000	1226100	1229600	1311500	544570	653250	643850	140650	Sdha	6.06558	6.08853	6.08976	6.11777	5.73605	5.81508	5.80878	5.14814			Sdha	6.06558	6.08853	6.08976	6.11777	5.73605	5.81508	5.80878	5.14814
Q9JJW3	Usmg5	1356500	1397300	1242100	1362900	3115000	2612500	2700400	2512100	Usmg5	6.13242	6.14529	6.09416	6.13446	6.49346	6.41706	6.43143	6.40004			Usmg5	6.13242	6.14529	6.09416	6.13446	6.49346	6.41706	6.43143	6.40004
Q9QYU4	Crym	81329	88112	45483	126760	6769.7	6025.8	14702	13533	Crym	4.91025	4.94504	4.65785	5.10298	3.83057	3.78001	4.16738	4.13139			Crym	4.91025	4.94504	4.65785	5.10298	3.83057	3.78001	4.16738	4.13139
Q9WVJ4	Synj2bp	220060	231190	269550	279230	22971	83589	62052	43306	Synj2bp	5.34254	5.36397	5.43064	5.44596	4.36118	4.92215	4.79276	4.63655			Synj2bp	5.34254	5.36397	5.43064	5.44596	4.36118	4.92215	4.79276	4.63655
Q9WVK7	Hadh	154380	157990	144240	124820	84049	101650	107400	103560	Hadh	5.18859	5.19863	5.15909	5.09628	4.92453	5.00711	5.031	5.01519			Hadh	5.18859	5.19863	5.15909	5.09628	4.92453	5.00711	5.031	5.01519
Q9Z0V6	Prdx3	2775200	2605500	3417000	4336900	1724800	1855400	1302300	1766500	Prdx3	6.44329	6.41589	6.53364	6.63718	6.23674	6.26844	6.11471	6.24711			Prdx3	6.44329	6.41589	6.53364	6.63718	6.23674	6.26844	6.11471	6.24711
A4F267	Tomm40l	21113	46099	45931	43409	63569	61810	28368	7432.8	Tomm40l	4.32455	4.66369	4.66211	4.63758	4.80325	4.79106	4.45283	3.87115
B0BN86	Tmem11	12414	438570	120750	237430	241860	276860	939320	1581200	Tmem11	4.09391	5.64204	5.08189	5.37554	5.38356	5.44226	5.97281	6.19899
B0BNM1	Naxe	89898	99545	29705	27919	24424	42521	38043	21847	Naxe	4.95375	4.99802	4.47283	4.4459	4.38782	4.6286	4.58027	4.33939
B0K020	Cisd1	2946300	2614800	3141100	3106900	2403000	2436600	1577900	2206600	Cisd1	6.46928	6.41744	6.49708	6.49233	6.38075	6.38678	6.19808	6.34372
B2GV71	Ndufaf5	81630	75010	40470	27157	29662	12185	26358	32902	Ndufaf5	4.91185	4.87512	4.60713	4.43388	4.4722	4.08583	4.42091	4.51722
B2RYT9	Taco1	48748	48847	54354	104780	911.76	30701	17746	39854	Taco1	4.68796	4.68884	4.73523	5.02028	2.95988	4.48715	4.2491	4.60047
B2RYW9	Fahd2a	373430	454620	419740	679850	237800	276580	293690	51779	Fahd2a	5.57221	5.65765	5.62298	5.83241	5.37621	5.44182	5.46789	4.71415
B4F7A1	Lyrm7	101940	66057	89632	40176	78643	74232	85845	61896	Lyrm7	5.00834	4.81992	4.95246	4.60397	4.89566	4.87059	4.93372	4.79166
B5DEQ3	Xpnpep3	10215	15285	187500	30252	17367	13298	10923	7497.7	Xpnpep3	4.00924	4.18427	5.273	4.48075	4.23972	4.12379	4.03834	3.87493
B5DF41	Snph	10659	9447.9	17723	34577	10820	13422	12774	69916	Snph	4.02772	3.97534	4.24854	4.53879	4.03423	4.12782	4.10633	4.84458
B5DFN3	Uqcc2	48507	35685	50758	17042	48871	59020	58856	8885.7	Uqcc2	4.6858	4.55249	4.7055	4.23152	4.68905	4.771	4.76979	3.94869
D3ZAF6	Atp5j2	4551500	4817900	5493000	5663300	3292000	4298000	216310	775980	Atp5j2	6.65815	6.68286	6.73981	6.75307	6.51746	6.63327	5.33508	5.88985
D3ZPG5	Usp30	18265	16898	6374.4	16299	29178	13028	23994	35133	Usp30	4.26162	4.22784	3.80444	4.21216	4.46506	4.11488	4.3801	4.54572
D3ZYW7	Fxn	59977	45233	51891	67943	73855	71794	139550	92788	Fxn	4.77798	4.65546	4.71509	4.83214	4.86838	4.85609	5.14473	4.96749
D4A6D7	Ttc19	61599	30105	35202	36095	52867	35169	141980	97140	Ttc19	4.78957	4.47864	4.54657	4.55745	4.72318	4.54616	5.15223	4.9874
D4A7N1	Chchd6	217760	221080	156230	119440	342330	342840	348640	91342	Chchd6	5.33798	5.34455	5.19376	5.07715	5.53444	5.53509	5.54238	4.96067
D4AAT7	Naxd	97889	87965	91857	71166	85823	89607	86846	28032	Naxd	4.99073	4.94431	4.96311	4.85227	4.9336	4.95234	4.93875	4.44765
D4ACN8	Plgrkt	381430	393050	297770	378020	359350	347780	355380	48522	Plgrkt	5.58141	5.59445	5.47388	5.57751	5.55552	5.5413	5.55069	4.68594
F1LU71	Auh	553540	544480	485520	551910	1148300	977580	803880	338550	Auh	5.74315	5.73598	5.68621	5.74187	6.06006	5.99015	5.90519	5.52962
O08557	Ddah1	37517	37736	44409	19280	58951	59165	57468	34384	Ddah1	4.57423	4.57676	4.64747	4.28511	4.77049	4.77206	4.75943	4.53636
O35092	Timm17a	3732.3	2019.1	2012.4	4080.8	3508.9	997.23	1631.5	2898.6	Timm17a	3.57198	3.30516	3.30371	3.61075	3.54517	2.9988	3.21259	3.46219
O35303	Dnm1l	424880	443730	252910	409260	306220	342530	349140	166460	Dnm1l	5.62827	5.64712	5.40297	5.612	5.48603	5.5347	5.543	5.22131
O35509	Rab11b	71461	63942	87137	52320	54034	64071	8631.8	12716	Rab11b	4.85407	4.80579	4.9402	4.71867	4.73267	4.80666	3.9361	4.10435
O35547	Acsl4	23685	15542	9199.8	12863	13267	25207	41740	134560	Acsl4	4.37447	4.19151	3.96378	4.10934	4.12277	4.40152	4.62055	5.12892
O35796	C1qbp	195180	219610	230980	205280	249590	333790	320180	183300	C1qbp	5.29044	5.34165	5.36357	5.31235	5.39723	5.52347	5.50539	5.26316
O55171	Acot2	141490	153730	44820	111680	49007	68278	44643	45391	Acot2	5.15073	5.18676	4.65147	5.04798	4.69026	4.83428	4.64975	4.65697
O70351	Hsd17b10	892780	990200	721590	840130	713560	893510	964010	496310	Hsd17b10	5.95074	5.99572	5.85829	5.92435	5.85343	5.9511	5.98408	5.69575
O88483	Pdp1	21334	2168.9	16926	46572	14078	16403	18753	5741	Pdp1	4.32907	3.33624	4.22855	4.66812	4.14854	4.21492	4.27307	3.75899
O88994	Marc2	542260	405280	545120	588030	463120	497560	544800	304590	Marc2	5.73421	5.60776	5.73649	5.7694	5.66569	5.69685	5.73624	5.48372
O89049	Txnrd1	22273	13968	22102	17799	3862.9	45855	4332.7	54304	Txnrd1	4.34778	4.14513	4.34443	4.2504	3.58691	4.66139	3.63676	4.73483
P00507	Got2	11897000	12654000	10047000	14573000	9140600	10358000	12849000	10499000	Got2	7.07544	7.10223	7.00204	7.16355	6.96097	7.01528	7.10887	7.02115
P03889	Nd1	52695	46741	85051	123770	21751	32601	7165.4	8092.2	Nd1	4.72177	4.6697	4.92968	5.09262	4.33748	4.51323	3.85524	3.90807
P04041	Gpx1	86291	75096	77511	107250	20116	75099	74731	67483	Gpx1	4.93597	4.87562	4.88936	5.0304	4.30354	4.87563	4.8735	4.82919
P04166	Cyb5b	305320	293070	305670	407770	287490	328280	270960	78699	Cyb5b	5.48476	5.46697	5.48525	5.61042	5.45862	5.51624	5.43291	4.89597
P04177	Th	506380	443430	545140	386730	420880	385120	500370	120850	Th	5.70448	5.64683	5.73651	5.58741	5.62416	5.5856	5.69929	5.08225
P04182	Oat	294870	262360	288280	256440	365860	339650	370330	116420	Oat	5.46963	5.4189	5.45981	5.40899	5.56331	5.53103	5.56859	5.06603
P04636	Mdh2	23751000	24041000	28258000	30648000	25110000	25653000	29853000	28749000	Mdh2	7.37568	7.38095	7.45114	7.4864	7.39985	7.40914	7.47499	7.45862
P04642	Ldha	638270	591630	710730	619220	1036400	370460	591630	697410	Ldha	5.805	5.77205	5.8517	5.79184	6.01553	5.56874	5.77205	5.84349
P04906	Gstp1	110640	128620	120470	64548	172110	122410	103540	135020	Gstp1	5.04391	5.10931	5.08088	4.80988	5.23581	5.08782	5.01511	5.1304
P05065	Aldoa	639790	667120	148910	462400	124330	157990	167440	167480	Aldoa	5.80604	5.8242	5.17292	5.66502	5.09458	5.19863	5.22386	5.22396
P05369	Fdps	8170.4	32050	72086	29091	11502	7759.2	7101.6	32133	Fdps	3.91224	4.50583	4.85785	4.46376	4.06077	3.88982	3.85136	4.50695
P05503	Cox1	48597	146250	120390	94848	24299	32193	32865	60571	Cox1	4.68661	5.1651	5.08059	4.97703	4.38559	4.50776	4.51673	4.78226
P05505	Cox3	62795	25767	21576	18027	366.6	424.31	177.24	684.39	Cox3	4.79793	4.41106	4.33397	4.25592	2.56419	2.62768	2.24856	2.8353
P05508	Nd4	223760	249220	219050	249880	278590	320370	330070	73659	Nd4	5.34978	5.39658	5.34054	5.39773	5.44497	5.50565	5.51861	4.86723
P05708	Hk1	1489200	1495900	1245900	1010200	1327400	1400100	1463900	911930	Hk1	6.17295	6.1749	6.09548	6.00441	6.123	6.14616	6.16551	5.95996
P07335	Ckb	2458400	2579100	1171400	821350	1541000	1518300	1329500	1286200	Ckb	6.39065	6.41147	6.06871	5.91453	6.1878	6.18136	6.12369	6.10931
P07632	Sod1	246030	329410	321520	530700	569240	366960	163290	336700	Sod1	5.39099	5.51774	5.50721	5.72485	5.7553	5.56462	5.21296	5.52724
P07633	Pccb	272990	254150	162700	110590	307280	264820	139660	130960	Pccb	5.43615	5.40509	5.21139	5.04372	5.48753	5.42295	5.14507	5.11714
P08461	Dlat	2000700	1959800	1821300	2943000	1210300	1503200	1157900	225790	Dlat	6.30118	6.29221	6.26038	6.46879	6.08289	6.17702	6.06367	5.3537
P08503	Acadm	35985	47443	31553	37461	64918	42907	46465	25938	Acadm	4.55612	4.67617	4.49904	4.57358	4.81237	4.63253	4.66713	4.41394
P09117	Aldoc	234390	273910	258350	275650	361240	267990	251560	734290	Aldoc	5.36994	5.43761	5.41221	5.44036	5.5578	5.42812	5.40064	5.86587
P09216	Prkce	15990	21863	9338.5	2145.7	35619	24048	33959	8409.5	Prkce	4.20385	4.33971	3.97028	3.33157	4.55168	4.38108	4.53095	3.92477
P09606	Glul	36961	20148	8654.1	26574	8199.2	22514	32489	18104	Glul	4.56774	4.30423	3.93722	4.42446	3.91377	4.35245	4.51174	4.25777
P0C2C0	Mrpl22	15644	15333	13887	40629	61649	19711	59966	62579	Mrpl22	4.19435	4.18563	4.14261	4.60884	4.78993	4.29471	4.77791	4.79643
P0C2X9	Aldh4a1	142620	215550	211300	204690	185630	155380	227340	100210	Aldh4a1	5.15418	5.33355	5.3249	5.3111	5.26865	5.1914	5.35668	5.00091
P10536	Rab1b	129980	131740	26893	36589	12870	11017	14319	36825	Rab1b	5.11388	5.11972	4.42964	4.56335	4.10958	4.04206	4.15591	4.56614
P10719	Atp5b	17032000	29334000	31205000	28436000	15858000	29959000	30856000	16647000	Atp5b	7.23127	7.46737	7.49422	7.45387	7.20025	7.47653	7.48934	7.22134
P10818	Cox6a1	104240	40159	90024	202140	22602	19374	7705.8	11923	Cox6a1	5.01803	4.60378	4.95436	5.30565	4.35415	4.28722	3.88682	4.07639
P10860	Glud1	3566400	4964200	3338900	3793300	4426300	4729700	5072300	1579600	Glud1	6.55223	6.69585	6.5236	6.57902	6.64604	6.67483	6.7052	6.19855
P10960	Psap	415080	417570	331350	519810	639310	558870	311080	418790	Psap	5.61813	5.62073	5.52029	5.71584	5.80571	5.74731	5.49287	5.622
P11030	Dbi	51410	59873	21361	2346.8	84071	58436	5522.6	24201	Dbi	4.71105	4.77723	4.32962	3.37048	4.92465	4.76668	3.74214	4.38383
P11232	Txn1	42382	26883	52062	27477	85416	57942	53861	83174	Txn1	4.62718	4.42948	4.71652	4.43897	4.93154	4.76299	4.73127	4.91999
P11240	Cox5a	2136000	1985200	1392900	1880200	1770800	1502800	1381500	1092800	Cox5a	6.3296	6.2978	6.14392	6.2742	6.24817	6.1769	6.14035	6.03854
P11275	Camk2a	2267400	2285600	2199100	1999600	2716400	2806500	3579500	4009800	Camk2a	6.35553	6.359	6.34224	6.30094	6.43399	6.44817	6.55382	6.60312
P11348	Qdpr	64719	59476	11109	51847	79624	64637	95385	31991	Qdpr	4.81103	4.77434	4.04567	4.71472	4.90104	4.81048	4.97948	4.50503
P11442	Cltc	1630400	1802000	1495800	1607600	1141600	1380600	1264200	1647700	Cltc	6.21229	6.25575	6.17487	6.20618	6.05751	6.14007	6.10182	6.21688
P11598	Pdia3	36115	18325	54672	64681	17128	23559	17543	11733	Pdia3	4.55769	4.26304	4.73776	4.81078	4.23371	4.37216	4.2441	4.06941
P11661	Nd5	12962	17603	13864	3414.4	1941.9	14926	4353.6	2999.6	Nd5	4.11267	4.24559	4.14189	3.53331	3.28823	4.17394	3.63885	3.47706
P11951	Cox6c	267380	242420	101920	126110	394380	394000	439520	53886	Cox6c	5.42713	5.38457	5.00826	5.10075	5.59591	5.5955	5.64298	4.73148
P11960	Bckdha	67791	70364	61426	3636.2	109620	78621	115560	9489.5	Bckdha	4.83117	4.84735	4.78835	3.56065	5.03989	4.89554	5.06281	3.97724
P11980	Pkm	1786400	1633200	1678300	1449200	2956600	2145300	2461000	1055100	Pkm	6.25198	6.21304	6.22487	6.16113	6.47079	6.33149	6.39111	6.02329
P12075	Cox5b	572600	778230	409760	237400	961720	609830	427990	316680	Cox5b	5.75785	5.89111	5.61253	5.37548	5.98305	5.78521	5.63143	5.50062
P12711	Adh5	2799.2	3810.2	15545	21115	61038	49787	58125	4564.1	Adh5	3.44703	3.58095	4.19159	4.32459	4.7856	4.69712	4.76436	3.65936
P13086	Suclg1	1127000	1176400	1059700	1061900	1214200	1323800	1628300	1494700	Suclg1	6.05192	6.07056	6.02518	6.02608	6.08429	6.12182	6.21173	6.17455
P13264	Gls	1217000	1308000	1316300	1343900	1049600	874670	1095500	413380	Gls	6.08529	6.11661	6.11935	6.12837	6.02102	5.94184	6.03961	5.61635
P13437	Acaa2	304580	342040	266210	250550	305650	260410	329280	360060	Acaa2	5.4837	5.53408	5.42522	5.39889	5.48522	5.41566	5.51757	5.55637
P14408	Fh	391910	413500	309870	400580	214810	294680	373190	233280	Fh	5.59319	5.61648	5.49118	5.60269	5.33205	5.46935	5.57193	5.36788
P14882	Pcca	32562	82338	54882	42250	63160	79673	82405	36514	Pcca	4.51271	4.9156	4.73943	4.62583	4.80044	4.90131	4.91595	4.56246
P15650	Acadl	532380	575610	465520	457910	417920	422020	370580	485000	Acadl	5.72622	5.76013	5.66794	5.66078	5.62109	5.62533	5.56888	5.68574
P15651	Acads	31337	194330	17398	546860	47772	31211	40045	25642	Acads	4.49606	5.28854	4.2405	5.73788	4.67917	4.49431	4.60255	4.40895
P15999	Atp5a1	32412000	30641000	28717000	26553000	18860000	20560000	38021000	36926000	Atp5a1	7.51071	7.4863	7.45814	7.42411	7.27554	7.31302	7.58002	7.56733
P16638	Acly	95241	122270	140570	75691	94939	94719	83175	119240	Acly	4.97882	5.08732	5.14789	4.87904	4.97744	4.97644	4.91999	5.07642
P17764	Acat1	1233800	2089100	1158600	1044700	1561000	1586100	1767100	1036200	Acat1	6.09124	6.31996	6.06393	6.01899	6.1934	6.20033	6.24726	6.01544
P18088	Gad1	20981	17812	23014	12827	10955	1672.1	19296	27154	Gad1	4.32183	4.25071	4.36199	4.10813	4.03961	3.22326	4.28547	4.43383
P18163	Acsl1	54648	13348	9469.7	2230.7	34246	48637	12321	3022.6	Acsl1	4.73757	4.12542	3.97634	3.34844	4.53461	4.68697	4.09065	3.48038
P18265	Gsk3a	10517	6281.2	2176.7	9910.5	30811	12814	10030	23024	Gsk3a	4.02189	3.79804	3.3378	3.9961	4.48871	4.10768	4.0013	4.36218
P18266	Gsk3b	15531	12599	11772	6686.3	34193	28912	33719	2022.8	Gsk3b	4.1912	4.10034	4.07085	3.82519	4.53394	4.46108	4.52787	3.30595
P18886	Cpt2	192170	205240	424760	134920	200590	288290	265710	135280	Cpt2	5.28369	5.31226	5.62814	5.13008	5.30231	5.45983	5.42441	5.13123
P19234	Ndufv2	3604400	4226800	3438300	3400400	3192300	3740000	4214100	305730	Ndufv2	6.55683	6.62601	6.53634	6.53153	6.5041	6.57287	6.6247	5.48534
P19511	Atp5f1	3213300	3141400	3901700	3571200	5118400	5230600	3059800	6152900	Atp5f1	6.50695	6.49712	6.59125	6.55281	6.70913	6.71855	6.48569	6.78908
P19643	Maob	405560	437860	276180	139560	320410	357180	299720	319510	Maob	5.60806	5.64134	5.44119	5.14476	5.50571	5.55289	5.47672	5.50448
P20070	Cyb5r3	41017	52274	69546	43875	21654	27078	42823	21017	Cyb5r3	4.61296	4.71829	4.84227	4.64222	4.33554	4.43262	4.63168	4.32257
P20788	Uqcrfs1	1246900	1074100	1349800	1393400	893610	978180	724620	1070200	Uqcrfs1	6.09583	6.03104	6.13027	6.14408	5.95115	5.99042	5.86011	6.02946
P21396	Maoa	1130700	1266600	1014000	1126500	1097500	1111100	1167700	369600	Maoa	6.05335	6.10264	6.00604	6.05173	6.0404	6.04575	6.06733	5.56773
P21571	Atp5j	138320	353510	2632.1	229710	40149	77613	56758	4686.3	Atp5j	5.14088	5.5484	3.4203	5.36118	4.60367	4.88993	4.75403	3.67083
P21913	Sdhb	1160800	1328600	1039200	1125600	795310	1022400	834330	961530	Sdhb	6.06476	6.12339	6.0167	6.05138	5.90054	6.00962	5.92134	5.98296
P23965	Eci1	699480	683930	536810	1004600	430190	657500	679880	354430	Eci1	5.84478	5.83501	5.72982	6.00199	5.63366	5.8179	5.83243	5.54953
P24268	Ctsd	285340	308990	330990	348190	234730	257460	296460	6110.8	Ctsd	5.45536	5.48994	5.51981	5.54182	5.37057	5.41071	5.47197	3.7861
P24329	Tst	1529700	1499200	1336500	1282200	2004300	1849600	2467200	1458700	Tst	6.18461	6.17586	6.12597	6.10796	6.30196	6.26708	6.3922	6.16397
P24473	Gstk1	47673	50863	68922	86779	47297	42186	42014	10132	Gstk1	4.67827	4.7064	4.83836	4.93841	4.67483	4.62517	4.62339	4.0057
P25809	Ckmt1b	1265200	1140600	1000300	825380	1274400	1306400	1514300	1339000	Ckmt1b	6.10216	6.05713	6.00013	5.91665	6.10531	6.11608	6.18021	6.12678
P26284	Pdha1	6328200	5941600	6299700	6285800	7573800	6257400	5367200	5941600	Pdha1	6.80128	6.7739	6.79932	6.79836	6.87931	6.79639	6.72975	6.7739
P26453	Bsg	28106	38345	51381	23215	46887	40059	65590	85708	Bsg	4.4488	4.58371	4.7108	4.36577	4.67105	4.6027	4.81684	4.93302
P28037	Aldh1l1	14431	64829	34331	15639	21071	29087	62611	21557	Aldh1l1	4.1593	4.81177	4.53569	4.19421	4.32369	4.4637	4.79665	4.33359
P28042	Ssbp1	343220	102720	70516	82232	181130	128070	334000	126540	Ssbp1	5.53557	5.01166	4.84829	4.91504	5.25799	5.10745	5.52375	5.10223
P29117	Ppif	91599	50492	76841	101440	55941	54910	45721	32293	Ppif	4.96189	4.70322	4.88559	5.00621	4.74773	4.73965	4.66012	4.50911
P29147	Bdh1	619550	653420	579550	509260	703620	896530	656750	143530	Bdh1	5.79208	5.81519	5.76309	5.70694	5.84734	5.95256	5.8174	5.15694
P29266	Hibadh	434080	416400	356370	416400	473040	459390	589180	470560	Hibadh	5.63757	5.61951	5.5519	5.61951	5.6749	5.66218	5.77025	5.67262
P29411	Ak3	111240	112790	35149	62644	133290	120360	173870	28784	Ak3	5.04626	5.05227	4.54591	4.79688	5.1248	5.08048	5.24022	4.45915
P29419	Atp5i	2786500	2261500	2742700	2745700	2350600	2568100	1617600	3677700	Atp5i	6.44506	6.3544	6.43818	6.43865	6.37118	6.40961	6.20887	6.56558
P30839	Aldh3a2	141410	189420	110060	117660	77016	104000	79899	117860	Aldh3a2	5.15048	5.27743	5.04163	5.07063	4.88658	5.01703	4.90254	5.07137
P31399	Atp5h	1163400	1158800	1125300	1913700	703650	972120	476350	1234700	Atp5h	6.06573	6.06401	6.05127	6.28187	5.84736	5.98772	5.67793	6.09156
P32089	Slc25a1	494100	479080	567470	569010	525590	521010	299720	319510	Slc25a1	5.69381	5.68041	5.75394	5.75512	5.72065	5.71685	5.47672	5.50448
P32551	Uqcrc2	2841000	2874200	2916300	2942500	2549200	3175700	3257900	2819800	Uqcrc2	6.45347	6.45852	6.46483	6.46872	6.4064	6.50184	6.51294	6.45022
P33124	Acsl6	1615	14063	432.43	6750.1	730.37	1416.9	1296.6	5678.2	Acsl6	3.20817	4.14808	2.63592	3.82931	2.86354	3.15134	3.11281	3.75421
P34058	Hsp90ab1	319280	297400	171890	386810	273170	277530	419920	164600	Hsp90ab1	5.50417	5.47334	5.23525	5.5875	5.43643	5.44331	5.62317	5.21643
P35171	Cox7a2	1834200	1848600	2127700	2500500	1849900	2205700	1997800	968490	Cox7a2	6.26345	6.26684	6.32791	6.39803	6.26715	6.34355	6.30055	5.9861
P35434	Atp5d	330690	82838	70317	76795	160580	69314	157270	96920	Atp5d	5.51942	4.91823	4.84706	4.88533	5.20569	4.84082	5.19665	4.98641
P35571	Gpd2	534540	578860	394070	253340	417920	422020	370580	485000	Gpd2	5.72798	5.76257	5.59557	5.4037	5.62109	5.62533	5.56888	5.68574
P35738	Bckdhb	302990	325700	422220	161930	323260	350130	385650	166670	Bckdhb	5.48143	5.51282	5.62554	5.20933	5.50955	5.54423	5.58619	5.22186
P36970	Gpx4	54732	53685	26990	10556	12297	109670	29148	176440	Gpx4	4.73824	4.72985	4.4312	4.0235	4.0898	5.04009	4.46461	5.2466
P37377	Snca	1052200	1124200	803990	808170	1331200	1468000	309080	806550	Snca	6.0221	6.05084	5.90525	5.9075	6.12424	6.16673	5.49007	5.90663
P40329	Rars	3381.4	8697.3	7604.9	55900	33154	6445.7	8848.4	22778	Rars	3.5291	3.93938	3.88109	4.74741	4.52054	3.80927	3.94686	4.35752
P41565	Idh3g	1405100	1359700	1746100	2246200	1032100	1143400	1219500	1001300	Idh3g	6.14771	6.13344	6.24207	6.35145	6.01372	6.0582	6.08618	6.00056
P42676	Nln	64947	62777	24319	45455	77324	78814	96571	113420	Nln	4.81256	4.7978	4.38595	4.65758	4.88831	4.8966	4.98485	5.05469
P45953	Acadvl	76884	80127	74984	36750	104880	106090	111380	20978	Acadvl	4.88584	4.90378	4.87497	4.56526	5.02069	5.02567	5.04681	4.32176
P47942	Dpysl2	2700400	2821400	2018700	2253900	2922000	2717700	2610000	1345700	Dpysl2	6.43143	6.45046	6.30507	6.35293	6.46568	6.4342	6.41664	6.12895
P48037	Anxa6	6029.9	42874	33177	46331	46264	42949	14574	9548.2	Anxa6	3.78031	4.63219	4.52084	4.66587	4.66524	4.63295	4.16358	3.97992
P48721	Hspa9	3131200	3218100	2844800	2836100	3320000	3219900	3131600	3377500	Hspa9	6.49571	6.5076	6.45405	6.45272	6.52114	6.50784	6.49577	6.5286
P48768	Slc8a2	67059	63397	46328	43893	37010	37693	20098	13713	Slc8a2	4.82646	4.80207	4.66584	4.6424	4.56832	4.57626	4.30315	4.13713
P49432	Pdhb	1337200	1519400	993540	1224900	1378800	1109900	329960	576260	Pdhb	6.1262	6.18167	5.99719	6.0881	6.1395	6.04528	5.51846	5.76062
P50442	Gatm	20916	30372	28947	30234	24731	31983	61481	43128	Gatm	4.32048	4.48247	4.4616	4.4805	4.39324	4.50492	4.78874	4.63476
P51146	Rab4b	19177	20314	10192	32785	28159	32604	25010	99584	Rab4b	4.28278	4.3078	4.00826	4.51568	4.44962	4.51327	4.39811	4.99819
P51650	Aldh5a1	491990	541060	550100	626750	391290	505190	371890	706580	Aldh5a1	5.69196	5.73325	5.74044	5.79709	5.5925	5.70345	5.57041	5.84916
P52504	Ndufs6	252250	64127	329650	382380	34041	40314	38129	41146	Ndufs6	5.40183	4.80704	5.51805	5.5825	4.532	4.60546	4.58126	4.61433
P52759	Rida	74540	61627	39662	111390	20643	39609	29561	47631	Rida	4.87239	4.78977	4.59837	5.04685	4.31477	4.59779	4.47072	4.67789
P52873	Pc	1150800	1188000	1040900	978470	661950	956250	1211200	739440	Pc	6.061	6.07482	6.01741	5.99055	5.82083	5.98057	6.08322	5.8689
P54001	P4ha1	23488	10045	5196.8	4479.9	21049	28026	48558	21304	P4ha1	4.37085	4.00195	3.71574	3.65127	4.32323	4.44756	4.68626	4.32846
P54690	Bcat1	10306	34101	53635	17131	10147	93856	55691	15562	Bcat1	4.01309	4.53277	4.72945	4.23378	4.00634	4.97246	4.74579	4.19207
P56558	Ogt	42879	46990	4095.1	22248	51599	51871	68987	41108	Ogt	4.63224	4.67201	3.61226	4.34729	4.71264	4.71492	4.83877	4.61393
P56571	Rgd1303003	304550	349800	39509	22111	151990	169070	139740	21552	Rgd1303003	5.48366	5.54382	4.5967	4.34461	5.18182	5.22807	5.14532	4.33349
P57113	Gstz1	11224	11079	13007	10037	1854.2	9928.8	3957.7	36670	Gstz1	4.05015	4.0445	4.11418	4.0016	3.26816	3.9969	3.59744	4.56431
P60905	Dnajc5	273200	317310	249640	201500	195770	217610	117090	303220	Dnajc5	5.43648	5.50148	5.39731	5.30428	5.29175	5.33768	5.06852	5.48176
P61589	Rhoa	601230	262590	561790	447690	259330	271660	256410	148270	Rhoa	5.77904	5.41928	5.74957	5.65098	5.41385	5.43403	5.40893	5.17105
P61765	Stxbp1	1842900	1783200	1526600	1611900	2074700	2108600	1915100	1136200	Stxbp1	6.2655	6.2512	6.18373	6.20734	6.31696	6.32399	6.28219	6.05545
P62074	Timm10	26625	31459	13522	66686	20530	25799	2294.8	27478	Timm10	4.42529	4.49774	4.13104	4.82403	4.31239	4.4116	3.36074	4.43899
P62076	Timm13	643810	668290	672410	695120	488530	590740	616760	258960	Timm13	5.80876	5.82496	5.82763	5.84206	5.68889	5.7714	5.79012	5.41323
P62898	Cycs	5312700	5303200	6316500	7494300	7143100	6495500	343210	298500	Cycs	6.72532	6.72454	6.80048	6.87473	6.85389	6.81261	5.53556	5.47494
P63036	Dnaja1	38817	46629	7860.8	44546	15652	5669.8	13755	29150	Dnaja1	4.58902	4.66866	3.89547	4.64881	4.19457	3.75357	4.13846	4.46464
P63086	Mapk1	91326	48344	20037	23420	50675	58404	53421	11839	Mapk1	4.96059	4.68434	4.30183	4.36959	4.70479	4.76644	4.72771	4.07332
P63088	Ppp1cc	42691	37225	33265	16287	23852	2131.8	57948	22968	Ppp1cc	4.63034	4.57083	4.52199	4.21184	4.37752	3.32875	4.76304	4.36112
P63102	Ywhaz	1854100	1630900	2075000	1761100	1946400	1781800	881320	2937700	Ywhaz	6.26813	6.21243	6.31702	6.24578	6.28923	6.25086	5.94513	6.46801
P63245	Rack1	3348.7	5163.4	8108.6	13847	6122.6	5419.6	17538	11420	Rack1	3.52488	3.71294	3.90895	4.14136	3.78694	3.73397	4.24398	4.05767
P63329	Ppp3ca	1741900	1705200	1154200	1239100	1675500	1790500	1405600	1698400	Ppp3ca	6.24102	6.23178	6.06228	6.09311	6.22414	6.25297	6.14786	6.23004
P70583	Dut	42040	37530	33111	18467	46587	8439.1	53059	36534	Dut	4.62366	4.57438	4.51997	4.2664	4.66826	3.9263	4.72476	4.5627
P70584	Acadsb	10993	51970	92506	7295.8	9753.5	7594.5	616.79	431.47	Acadsb	4.04112	4.71575	4.96617	3.86307	3.98916	3.8805	2.79014	2.63495
P70619	Gsr	78354	84924	109600	11080	129610	123160	67653	130940	Gsr	4.89406	4.92903	5.03981	4.04454	5.11264	5.09047	4.83029	5.11707
P80432	Cox7c	178750	152690	17246	84966	49805	23667	45166	180660	Cox7c	5.25225	5.18381	4.23669	4.92925	4.69727	4.37414	4.65481	5.25686
P81155	Vdac2	4532800	4551900	5114200	6332800	3927500	4466700	4462200	4692600	Vdac2	6.65637	6.65819	6.70878	6.8016	6.59412	6.64999	6.64955	6.67141
P97519	Hmgcl	15661	16797	19444	3278.2	21160	16878	20716	41019	Hmgcl	4.19482	4.22523	4.28879	3.51564	4.32552	4.22732	4.31631	4.61299
P97521	Slc25a20	131890	116320	247330	281770	77760	110730	115070	151830	Slc25a20	5.12021	5.06565	5.39328	5.44989	4.89076	5.04427	5.06096	5.18136
P97576	Grpel1	100300	19744	103970	89941	47411	842.6	18817	10645	Grpel1	5.0013	4.29544	5.01691	4.95396	4.67588	2.92562	4.27455	4.02715
P97700	Slc25a11	2157800	1030500	725090	790540	1030500	1212300	1477000	1110100	Slc25a11	6.33401	6.01305	5.86039	5.89792	6.01305	6.08361	6.16938	6.04536
P97849	Slc27a1	46419	70643	37318	7778.5	19431	2622.9	23678	8865.9	Slc27a1	4.6667	4.84907	4.57192	3.8909	4.2885	3.41878	4.37435	3.94772
P97852	Hsd17b4	34700	63245	49810	21975	44518	21575	50343	22849	Hsd17b4	4.54033	4.80103	4.69732	4.34193	4.64854	4.33395	4.70194	4.35887
Q00566	Mecp2	0	3347.4	3597.6	6609.5	1728.4	1721.7	116.37	917.28	Mecp2	#NUM!	3.52471	3.55601	3.82017	3.23764	3.23596	2.06584	2.9625
Q01205	Dlst	1056200	1062200	1022900	907530	1455000	1488300	697270	1418800	Dlst	6.02375	6.02621	6.00983	5.95786	6.16286	6.17269	5.8434	6.15192
Q01992	Mipep	1224.6	488.7	1346.9	640.02	1475.2	1450.7	1687.6	3196.8	Mipep	3.08799	2.68904	3.12934	2.80619	3.16885	3.16158	3.22727	3.50472
Q03346	Pmpcb	88558	92636	97256	14125	146730	130980	49340	154740	Pmpcb	4.94723	4.96678	4.98792	4.14999	5.16652	5.1172	4.6932	5.1896
Q06647	Atp5o	6805700	6642100	7847500	8841200	4147400	5214100	5825700	1891700	Atp5o	6.83287	6.82231	6.89473	6.94651	6.61778	6.71718	6.76535	6.27685
Q07116	Suox	10604	4281.8	3029	2957.1	1743.7	971.76	1442.9	1304.8	Suox	4.02547	3.63163	3.4813	3.47087	3.24147	2.98756	3.15924	3.11554
Q08415	Kyat1	12516	29714	21915	5778.2	16273	6259.6	23786	10641	Kyat1	4.09747	4.47296	4.34074	3.76179	4.21147	3.79655	4.37632	4.02698
Q1M168	Atcay	20288	95196	9656.2	23901	109110	78250	78586	7767.4	Atcay	4.30724	4.97862	3.98481	4.37842	5.03786	4.89348	4.89535	3.89028
Q2TA68	Opa1	504860	500500	455100	263890	510930	730130	599980	232550	Opa1	5.70317	5.6994	5.65811	5.42142	5.70836	5.8634	5.77814	5.36652
Q3B7U9	Fkbp8	27318	16376	21841	21657	15515	12217	50578	14997	Fkbp8	4.43645	4.21421	4.33927	4.3356	4.19075	4.08696	4.70396	4.176
Q3KR86	Immt	1377900	1457900	1370300	1290300	1754000	1618600	1797400	1235200	Immt	6.13922	6.16373	6.13682	6.11069	6.24403	6.20914	6.25464	6.09174
Q3KRE0	Atad3a	244520	330730	327590	199680	306500	289690	187770	285680	Atad3a	5.38831	5.51947	5.51533	5.30033	5.48643	5.46193	5.27363	5.45588
Q497B0	Nit2	24573	52828	32766	115010	12680	33325	30151	220200	Nit2	4.39046	4.72286	4.51542	5.06074	4.10312	4.52277	4.4793	5.34282
Q4FZT0	Stoml2	68361	86679	62623	71402	119790	83483	103720	34704	Stoml2	4.83481	4.93791	4.79673	4.85371	5.07842	4.9216	5.01586	4.54038
Q4FZT8	Spryd4	59536	53901	11144	84946	40065	15146	29675	17372	Spryd4	4.77478	4.7316	4.04704	4.92914	4.60277	4.1803	4.47239	4.23985
Q4G064	Coq5	1394.3	14860	9437.6	6533.3	11650	3197.5	6235	13890	Coq5	3.14436	4.17202	3.97486	3.81513	4.06633	3.50481	3.79484	4.1427
Q4G069	Rmdn1	37597	55724	31920	99619	3472.2	8627.9	2414.6	20194	Rmdn1	4.57515	4.74604	4.50406	4.99834	3.5406	3.93591	3.38285	4.30522
Q4KM98	Mff	23705	23039	21292	13681	25914	25589	36553	62915	Mff	4.37484	4.36246	4.32822	4.13612	4.41353	4.40805	4.56292	4.79875
Q4QQV3	Fam162a	141530	163330	87958	147710	26245	7229.5	101200	42520	Fam162a	5.15085	5.21307	4.94428	5.16941	4.41905	3.85911	5.00518	4.62859
Q4QQW3	Adhfe1	3991.7	4709.2	39593	37087	4812.3	2863.8	10202	3016.8	Adhfe1	3.60116	3.67295	4.59762	4.56922	3.68235	3.45694	4.00869	3.47955
Q4V7F3	Osgepl1	20511	76693	22583	38546	22467	22832	59481	24513	Osgepl1	4.31199	4.88476	4.35378	4.58598	4.35155	4.35854	4.77438	4.3894
Q4V8B7	Hsdl1	46171	61779	140710	12775	4734.9	78316	201.61	7368.5	Hsdl1	4.66437	4.79084	5.14832	4.10636	3.67531	4.89385	2.30451	3.86738
Q505J9	Atad1	5991	13598	2469.2	10040	17425	17485	15259	5865.8	Atad1	3.7775	4.13348	3.39256	4.00173	4.24117	4.24267	4.18353	3.76833
Q58FK9	Kyat3	175760	165810	174360	213830	91407	117680	30199	138910	Kyat3	5.24492	5.21961	5.24145	5.33007	4.96098	5.0707	4.47999	5.14273
Q5BJQ0	Coq8a	27688	6805.2	5083.7	7988.2	43134	4381	36184	10175	Coq8a	4.44229	3.83284	3.70618	3.90245	4.63482	3.64157	4.55852	4.00753
Q5BJU7	Wasf1	54064	32169	109390	66432	50382	68479	64273	191150	Wasf1	4.73291	4.50744	5.03898	4.82238	4.70228	4.83556	4.80803	5.28137
Q5EB62	Slc25a46	14910	21846	1220.6	2897.8	1462.6	12035	7790.4	4518.2	Slc25a46	4.17348	4.33937	3.08657	3.46207	3.16513	4.08045	3.89156	3.65497
Q5EB81	Cyb5r1	121850	147260	139230	171530	54515	54257	58309	132790	Cyb5r1	5.08583	5.16808	5.14373	5.23434	4.73652	4.73446	4.76574	5.12317
Q5HZA9	Tmem126a	11519	15066	36652	12080	4613.2	33209	3532.9	23292	Tmem126a	4.06141	4.178	4.5641	4.08207	3.664	4.52126	3.54813	4.36721
Q5HZE0	Slc25a29	6744.4	23129	23653	17858	9694.3	7522.8	11754	18532	Slc25a29	3.82894	4.36416	4.37389	4.25183	3.98652	3.87638	4.07019	4.26792
Q5I0C3	Mccc1	36085	42539	52879	11509	14509	22397	23943	25213	Mccc1	4.55733	4.62879	4.72328	4.06104	4.16164	4.35019	4.37918	4.40162
Q5I0K8	Mrps7	23262	49528	45139	160590	160890	60761	139680	152710	Mrps7	4.36665	4.69485	4.65455	5.20572	5.20653	4.78362	5.14513	5.18387
Q5I0L3	Yars2	12541	12784	67587	95834	4106.6	3131.9	6031.9	4588.6	Yars2	4.09833	4.10667	4.82986	4.98152	3.61348	3.49581	3.78045	3.66168
Q5I0P2	Gcsh	95724	125430	102450	215170	165570	138280	132160	10841	Gcsh	4.98102	5.0984	5.01051	5.33278	5.21898	5.14076	5.1211	4.03507
Q5M818	Mrpl16	114780	94289	63440	80045	94880	116640	45931	54286	Mrpl16	5.05987	4.97446	4.80236	4.90333	4.97717	5.06685	4.66211	4.73469
Q5M9I5	Uqcrh	269120	397320	137970	168990	230040	146250	112910	10152	Uqcrh	5.42995	5.59914	5.13978	5.22786	5.3618	5.1651	5.05273	4.00655
Q5PPN7	Ccdc51	110160	117190	82548	54624	75058	85534	60911	164210	Ccdc51	5.04202	5.06889	4.91671	4.73738	4.8754	4.93214	4.7847	5.2154
Q5RK00	Mrpl46	37308	8706.3	40789	41361	29134	21394	6767.7	21841	Mrpl46	4.5718	3.93983	4.61054	4.61659	4.4644	4.33029	3.83044	4.33927
Q5U1X1	Rexo2	48378	52400	23947	124300	23571	17754	21298	12835	Rexo2	4.68465	4.71933	4.37925	5.09447	4.37238	4.2493	4.32834	4.1084
Q5U2R4	Trmt10c	5685.3	15368	128560	266120	16438	18724	8760.4	32807	Trmt10c	3.75475	4.18662	5.10911	5.42508	4.21585	4.2724	3.94252	4.51597
Q5U2V5	Crls1	20571	20263	3715.1	13089	37350	63393	77457	10537	Crls1	4.31326	4.3067	3.56997	4.11691	4.57229	4.80204	4.88906	4.02272
Q5U2X7	Timm21	96176	95603	84282	115930	132920	119600	85901	127330	Timm21	4.98307	4.98047	4.92573	5.0642	5.12359	5.07773	4.934	5.10493
Q5U300	Uba1	142600	156030	63612	69327	164760	125820	143430	122520	Uba1	5.15412	5.19321	4.80354	4.8409	5.21685	5.09975	5.15664	5.08821
Q5U316	Rab35	1102500	729350	1223400	1430800	1020700	1030700	924790	2551900	Rab35	6.04238	5.86294	6.08757	6.15558	6.0089	6.01313	5.96604	6.40686
Q5XHZ0	Trap1	722170	723480	763950	665260	1376700	1025200	1185800	464790	Trap1	5.85864	5.85943	5.88306	5.82299	6.13884	6.01081	6.07401	5.66726
Q5XI22	Acat2	181580	45822	63672	316590	48733	44388	51322	37419	Acat2	5.25907	4.66107	4.80395	5.5005	4.68782	4.64727	4.7103	4.57309
Q5XIC0	Eci2	404520	335860	299930	267170	423760	429710	389070	356950	Eci2	5.60694	5.52616	5.47702	5.42679	5.62712	5.63318	5.59003	5.55261
Q5XIC2	Ecsit	12283	11912	7284.6	6244.2	22821	16721	28958	4377.9	Ecsit	4.0893	4.07598	3.86241	3.79548	4.35833	4.22326	4.46177	3.64127
Q5XIE6	Hibch	209000	147380	241250	215640	116480	269690	34174	137200	Hibch	5.32015	5.16844	5.38247	5.33373	5.06625	5.43086	4.5337	5.13735
Q5XIF3	Ndufs4	697860	600700	601730	638690	803180	963330	1071000	113370	Ndufs4	5.84377	5.77866	5.7794	5.80529	5.90481	5.98378	6.02979	5.0545
Q5XIH4	Lias	26537	22829	22341	7725.6	40088	54258	46958	19463	Lias	4.42385	4.35849	4.3491	3.88793	4.60301	4.73446	4.67171	4.28921
Q5XII9	Mtfr1l	48490	70597	39598	101440	55941	54910	45721	32293	Mtfr1l	4.68565	4.84879	4.59767	5.00621	4.74773	4.73965	4.66012	4.50911
Q5XIN6	Letm1	748470	727520	404510	489660	817340	762920	887910	586360	Letm1	5.87417	5.86184	5.60693	5.68989	5.9124	5.88248	5.94837	5.76816
Q5XIP6	Fen1	4019	11772	4723.6	4778.4	2406.6	1345.9	2948.6	7519.3	Fen1	3.60412	4.07085	3.67427	3.67928	3.3814	3.12901	3.46962	3.87618
Q5XIT9	Mccc2	134960	148990	94379	35119	142670	121910	131750	10687	Mccc2	5.13021	5.17316	4.97488	4.54554	5.15433	5.08604	5.11975	4.02886
Q60587	Hadhb	191600	162030	201360	244500	160360	177240	60770	131140	Hadhb	5.2824	5.2096	5.30397	5.38828	5.2051	5.24856	4.78369	5.11774
Q62651	Ech1	254890	270020	255820	118910	151290	177580	175380	163740	Ech1	5.40635	5.4314	5.40793	5.07522	5.17981	5.24939	5.24398	5.21415
Q62760	Tomm20	121010	114840	186080	67711	216800	196590	177820	181550	Tomm20	5.08282	5.06009	5.2697	4.83066	5.33606	5.29356	5.24998	5.259
Q63060	Gk	54214	181700	101880	152880	120340	228210	132810	39054	Gk	4.73411	5.25935	5.00809	5.18435	5.08041	5.35833	5.12323	4.59167
Q63065	Pdk1	61358	28321	26528	75163	37119	36759	32928	150880	Pdk1	4.78787	4.45211	4.4237	4.876	4.5696	4.56536	4.51757	5.17863
Q63362	Ndufa5	603700	674980	627660	684920	632320	674980	660760	149730	Ndufa5	5.78082	5.82929	5.79772	5.83564	5.80094	5.82929	5.82004	5.17531
Q63690	Bax	1736.1	7822.9	4965.1	12299	3386.7	111520	6619.7	108840	Bax	3.23957	3.89337	3.69593	4.08987	3.52978	5.04735	3.82084	5.03679
Q63716	Prdx1	108410	130250	150150	121840	141590	166240	120460	292340	Prdx1	5.03507	5.11478	5.17653	5.08579	5.15103	5.22074	5.08084	5.46589
Q63754	Sncb	903990	1011400	1170800	1422900	1058800	882750	602790	1145100	Sncb	5.95616	6.00492	6.06848	6.15317	6.02481	5.94584	5.78017	6.05884
Q63965	Sfxn1	850360	878710	468830	619330	851340	690320	810790	810060	Sfxn1	5.9296	5.94385	5.67102	5.79192	5.9301	5.83905	5.90891	5.90852
Q64057	Aldh7a1	138100	142920	167200	88944	116730	38343	75771	16981	Aldh7a1	5.14019	5.15509	5.22324	4.94912	5.06718	4.58369	4.8795	4.22996
Q641X9	Mrpl9	9123.8	13529	7136	21548	8972.5	8877.3	7280.4	18246	Mrpl9	3.96018	4.13127	3.85345	4.33341	3.95291	3.94828	3.86216	4.26117
Q64428	Hadha	589770	638580	530940	593990	709900	747620	771770	432750	Hadha	5.77068	5.80522	5.72505	5.77378	5.8512	5.87368	5.88749	5.63624
Q64591	Decr1	617020	587440	597430	583800	577450	584330	554310	447860	Decr1	5.7903	5.76896	5.77629	5.76626	5.76151	5.76666	5.74375	5.65114
Q66H15	Rmdn3	38120	93108	42468	50092	18214	16964	23038	26595	Rmdn3	4.58115	4.96899	4.62806	4.69977	4.26041	4.22953	4.36244	4.4248
Q66H47	Mrpl24	6445.9	17886	7262.6	27608	12874	1823.2	897.56	27542	Mrpl24	3.80928	4.25251	3.86109	4.44103	4.10971	3.26083	2.95306	4.44
Q66HF8	Aldh1b1	357840	361710	340450	417450	631480	574230	552710	355950	Aldh1b1	5.55369	5.55836	5.53205	5.6206	5.80036	5.75909	5.7425	5.55139
Q66HG9	Mavs	23159	17537	36693	6116.7	13718	4641.7	45353	25943	Mavs	4.36472	4.24396	4.56458	3.78652	4.13729	3.66668	4.65661	4.41402
Q68FS3	Fbxo7	38368	12353	56483	5068.1	62790	5621.6	10714	26432	Fbxo7	4.58397	4.09177	4.75192	3.70485	4.79789	3.74986	4.02995	4.42213
Q68FS4	Lap3	6572.1	17080	21478	16641	16965	28019	28887	20173	Lap3	3.8177	4.23249	4.33199	4.22118	4.22955	4.44745	4.4607	4.30477
Q68FT1	Coq9	2930.8	9356.5	4770.5	5500.1	17069	17201	13653	2796.3	Coq9	3.46699	3.97111	3.67856	3.74037	4.23221	4.23555	4.13523	3.44658
Q68FU3	Etfb	721990	769930	721820	674260	605340	565230	171090	443800	Etfb	5.85853	5.88645	5.85843	5.82883	5.782	5.75223	5.23322	5.64719
Q68FW7	Tars2	25087	29623	28445	28832	25769	28685	2252	32627	Tars2	4.39945	4.47163	4.45401	4.45987	4.4111	4.45765	3.35257	4.51358
Q68FX0	Idh3b	1211800	1124200	803990	808170	1331200	1468000	309080	806550	Idh3b	6.08343	6.05084	5.90525	5.9075	6.12424	6.16673	5.49007	5.90663
Q68FX9	Sirt5	92251	84506	78788	26732	149120	118500	137280	37063	Sirt5	4.96497	4.92689	4.89646	4.42703	5.17354	5.07372	5.13761	4.56894
Q68FY0	Uqcrc1	3258500	3299200	3594900	3358000	2630600	2568800	3146800	156700	Uqcrc1	6.51302	6.51841	6.55569	6.52608	6.42005	6.40973	6.49787	5.19507
Q6AXT0	Mrpl37	15007	15462	12897	6079.6	25450	5802.6	32008	14232	Mrpl37	4.17629	4.18927	4.11049	3.78388	4.40569	3.76362	4.50526	4.15327
Q6AXV4	Samm50	794860	836070	1000900	1093700	571480	696780	744830	650860	Samm50	5.90029	5.92224	6.00039	6.0389	5.757	5.8431	5.87206	5.81349
Q6AY04	Mgc94335	71097	86122	84321	90890	40843	114840	91038	32749	Mgc94335	4.85185	4.93511	4.92594	4.95852	4.61112	5.06009	4.95922	4.5152
Q6AY19	Coq8b	12431	12313	14198	1224.8	936.53	94.953	1752.9	631.49	Coq8b	4.09451	4.09036	4.15223	3.08807	2.97152	1.97751	3.24376	2.80037
Q6AY23	Pycr2	57179	50875	74564	95536	45644	44986	16529	63216	Pycr2	4.75724	4.7065	4.87253	4.98017	4.65938	4.65308	4.21825	4.80083
Q6AYN4	Phyhipl	36246	15782	30039	33250	89951	37052	20518	54553	Phyhipl	4.55926	4.19816	4.47769	4.52179	4.95401	4.56881	4.31214	4.73682
Q6DGG0	Ppid	65424	130980	30188	66543	198040	166870	195090	104760	Ppid	4.81574	5.1172	4.47983	4.8231	5.29675	5.22238	5.29024	5.0202
Q6MGB5	Hsd17b8	29862	31663	27942	37715	15285	17868	24714	4538.1	Hsd17b8	4.47512	4.50055	4.44626	4.57651	4.18427	4.25208	4.39294	3.65687
Q6P6R2	Dld	1347200	1381100	1104000	1145900	1352400	928530	1099000	1182600	Dld	6.12943	6.14023	6.04297	6.05915	6.13111	5.9678	6.041	6.07284
Q6P799	Sars	37581	33666	52499	108690	22316	36931	33405	44375	Sars	4.57497	4.52719	4.72015	5.03619	4.34862	4.56739	4.52381	4.64714
Q6PCU8	Ndufv3	58975	76256	53113	61766	160620	75850	51093	24235	Ndufv3	4.77067	4.88227	4.7252	4.79075	5.2058	4.87996	4.70836	4.38444
Q704E8	Abcb7	8455	1937.9	2251.3	4422.2	1489.5	3558.2	12462	10697	Abcb7	3.92711	3.28733	3.35243	3.64564	3.17304	3.55123	4.09559	4.02926
Q704S8	Crat	165040	252870	132430	195540	168990	183070	151420	162990	Crat	5.21759	5.4029	5.12199	5.29124	5.22786	5.26262	5.18018	5.21216
Q75Q39	Tomm70	1408000	1167200	1589100	1904700	1179300	1461800	850360	1412700	Tomm70	6.1486	6.06715	6.20115	6.27983	6.07162	6.16489	5.9296	6.15005
Q75Q40	Tomm40	203630	169640	161680	151330	252250	218580	222750	78845	Tomm40	5.30884	5.22953	5.20866	5.17993	5.40183	5.33961	5.34782	4.89677
Q7M0E7	Mrpl14	27431	24494	4343	6072.9	17197	18121	7686.5	14491	Mrpl14	4.43824	4.38906	3.63779	3.7834	4.23545	4.25818	3.88573	4.1611
Q7TNY6	Acbd3	9822.6	11014	33229	38679	173.49	212.5	4067.9	2275.2	Acbd3	3.99223	4.04195	4.52152	4.58748	2.23927	2.32736	3.60937	3.35702
Q7TSA0	Rhot2	33778	39215	5768.6	855610	45878	5937.3	1697.5	5467.2	Rhot2	4.52863	4.59345	3.76107	5.93228	4.6616	3.77359	3.22981	3.73776
Q8CGU4	Agap2	9976	8669.2	6163.9	18707	9520.8	13979	14513	6983.3	Agap2	3.99896	3.93798	3.78986	4.272	3.97867	4.14548	4.16176	3.84406
Q8R500	Mfn2	78250	89324	12348	54720	31355	21768	31193	31867	Mfn2	4.89348	4.95097	4.0916	4.73815	4.49631	4.33782	4.49406	4.50334
Q8VHF5	Cs	5288300	5837300	5105300	5777300	3752100	4919600	4488700	5044000	Cs	6.72332	6.76621	6.70802	6.76172	6.57427	6.69193	6.65212	6.70278
Q91ZW1	Tfam	36399	33163	27976	107810	89647	79706	88390	54218	Tfam	4.56109	4.52065	4.44679	5.03266	4.95254	4.90149	4.9464	4.73414
Q91ZW6	Tmlhe	50925	180370	67580	66869	101590	165660	66034	82478	Tmlhe	4.70693	5.25616	4.82982	4.82522	5.00685	5.21922	4.81977	4.91634
Q920F5	Mlycd	1603.9	1758.9	1389.5	6429.2	4437.1	1598.4	3927.9	12343	Mlycd	3.20518	3.24524	3.14286	3.80816	3.6471	3.20369	3.59416	4.09142
Q920J4	Txnl1	70640	84416	70621	64109	188110	224770	206260	72062	Txnl1	4.84905	4.92642	4.84893	4.80692	5.27441	5.35174	5.31442	4.85771
Q924S5	Lonp1	412510	421240	473500	452070	334610	338950	330640	85099	Lonp1	5.61543	5.62453	5.67532	5.65521	5.52454	5.53014	5.51936	4.92992
Q99NA5	Idh3a	4161500	4423300	3764200	5006700	3401800	3518200	4121700	2765200	Idh3a	6.61925	6.64575	6.57567	6.69955	6.53171	6.54632	6.61508	6.44173
Q99P39	Nfs1	65993	80848	49970	13349	259030	123800	379380	139620	Nfs1	4.8195	4.90767	4.69871	4.12545	5.41335	5.09272	5.57907	5.14495
Q9EPJ3	Mrps26	32762	64840	37615	29901	85363	82193	89250	35403	Mrps26	4.51537	4.81184	4.57536	4.47569	4.93127	4.91483	4.95061	4.54904
Q9EPX4	P2ry12	77451	73164	47857	20162	15112	69723	23598	16517	P2ry12	4.88903	4.8643	4.67995	4.30453	4.17932	4.84338	4.37288	4.21793
Q9ER34	Aco2	5837800	6147100	6175600	6553200	7289800	6689200	6635500	5502900	Aco2	6.76625	6.78867	6.79068	6.81645	6.86272	6.82537	6.82187	6.74059
Q9ES71	Gnpat	38547	70697	15129	34199	73507	84089	46512	8414.2	Gnpat	4.58599	4.8494	4.17981	4.53401	4.86633	4.92474	4.66757	3.92501
Q9JHY2	Sfxn3	1207800	1213800	934310	610070	1171600	1464000	1337000	405360	Sfxn3	6.082	6.08415	5.97049	5.78538	6.06878	6.16554	6.12613	5.60784
Q9JKW1	Timm22	147240	167990	87828	101290	185880	195130	182370	217300	Timm22	5.16803	5.22528	4.94363	5.00557	5.26923	5.29032	5.26095	5.33706
Q9JLJ3	Aldh9a1	36512	40139	43275	51538	73496	91930	40419	12882	Aldh9a1	4.56244	4.60357	4.63624	4.71213	4.86626	4.96346	4.60659	4.10998
Q9JLT0	Myh10	8683.6	7474.5	13295	46292	26545	10393	17936	19613	Myh10	3.9387	3.87358	4.12369	4.66551	4.42398	4.01674	4.25373	4.29254
Q9JM53	Aifm1	147680	180550	104530	29113	177360	160540	133400	120440	Aifm1	5.16932	5.2566	5.01924	4.46409	5.24886	5.20558	5.12516	5.08077
Q9NQR8	Ndufaf4	28026	26623	39575	60532	549.48	2183.4	5515	26905	Ndufaf4	4.44756	4.42526	4.59742	4.78199	2.73995	3.33913	3.74155	4.42983
Q9QYU2	Tsfm	9288.4	19873	2202.3	1531	2363.6	13864	23680	5370.8	Tsfm	3.96794	4.29826	3.34288	3.18498	3.37357	4.14189	4.37438	3.73004
Q9R063	Prdx5	3109600	3244500	3159900	3427600	3392000	3986600	4566400	2621200	Prdx5	6.4927	6.51115	6.49967	6.53499	6.53046	6.6006	6.65957	6.4185
Q9R1B1	Timm10b	22589	33463	16341	28967	56510	15898	42681	12787	Timm10b	4.3539	4.52456	4.21328	4.4619	4.75213	4.20134	4.63023	4.10677
Q9R1Z0	Vdac3	1840800	2095200	1003200	1399800	1916000	2303200	2266800	1634700	Vdac3	6.26501	6.32123	6.00139	6.14607	6.2824	6.36233	6.35541	6.21344
Q9WTT2	Clpb	32739	15120	38293	14640	43503	41847	53838	73818	Clpb	4.51507	4.17955	4.58312	4.16554	4.63852	4.62166	4.73109	4.86816
Q9WUS0	Ak4	251130	260370	275840	329420	227430	224000	125590	152290	Ak4	5.3999	5.41559	5.44066	5.51775	5.35685	5.35025	5.09896	5.18267
Q9WV97	Timm9	79733	71505	84224	22729	136500	141310	83128	95076	Timm9	4.90164	4.85434	4.92544	4.35658	5.13513	5.15017	4.91975	4.97807
Q9WVA1	Timm8a1	230850	272770	257500	285250	305360	321500	171400	116520	Timm8a1	5.36333	5.4358	5.41078	5.45523	5.48481	5.50718	5.23401	5.0664
Q9Z1P3	Mcl1	23338	22792	1884.2	636.51	128.42	1607.1	7164.6	0	Mcl1	4.36806	4.35778	3.27513	2.80381	2.10863	3.20604	3.85519	#NUM!
Q9Z2L0	Vdac1	11975000	12148000	7986000	14963000	6973600	8399500	8655500	6877100	Vdac1	7.07828	7.0845	6.90233	7.17502	6.84346	6.92425	6.93729	6.83741
Q9Z311	Mecr	23263	32731	15332	17897	5205.3	30555	2160.3	7983.1	Mecr	4.36667	4.51496	4.1856	4.25278	3.71645	4.48508	3.33451	3.90217

## Sheet: Table S3
Table S3. Differentially expressed mitochondrial proteins
Uniprot	Name	Symbol	Mean1 (WT)	Mean2 (DJ-1 KO)	Difference	SE of difference	t ratio	df	q value	log2 DJ-1KO/WT
B0BN94	family with sequence similarity 136, member A	Fam136a	3189	11687	-8497	1547	5.492	6	0.0140441	1.87373
B1WBW4	armadillo repeat containing 10	Armc10	86768	14148	72620	9061	8.015	6	0.00393818	-2.61656
B2GV06	3-oxoacid CoA transferase 1	Oxct1	581730	154312	427418	106868	3.999	6	0.0332663	-1.9145
O08701	arginase 2	Arg2	34472	112995	-78524	18083	4.342	6	0.0271677	1.71276
O35094	translocase of inner mitochondrial membrane 44	Timm44	294605	131341	163264	40367	4.045	6	0.0320859	-1.16546
O35952	hydroxyacyl glutathione hydrolase	Hagh	58198	18513	39685	3371	11.77	6	0.0019222	-1.65243
O88767	Parkinsonism associated deglycase	Park7	422810	62086	360724	35794	10.08	6	0.00204796	-2.76767
O88989	malate dehydrogenase 1	Mdh1	2303100	4263950	-1960850	498016	3.937	6	0.0341871	0.888613
P00173	cytochrome b5 type A	Cyb5a	9854	95483	-85629	23697	3.613	6	0.0464262	3.27646
P00406	COXII	Cox2	5900350	1600379	4299972	637476	6.745	6	0.00735936	-1.88239
P04797	glyceraldehyde-3-phosphate dehydrogenase	Gapdh	6037350	10549625	-4512275	821023	5.496	6	0.0140441	0.805204
P05506	NADH dehydrogenase subunit 3	Nd3	338090	645228	-307138	52034	5.903	6	0.0107143	0.932402
P06761	heat shock protein family A member 5	Hspa5	22518	61400	-38881	10193	3.815	6	0.0377863	1.44716
P07895	superoxide dismutase 2, mitochondrial	Sod2	2193425	2890125	-696700	168634	4.131	6	0.03114	0.397947
P0C089	protein tyrosine phosphatase, mitochondrial 1	Ptpmt1	69977	35550	34428	7030	4.897	6	0.0193884	-0.977031
P10888	cytochrome c oxidase subunit 4i1	Cox4i1	6226700	9413925	-3187225	801264	3.978	6	0.0336	0.596329
P11884	aldehyde dehydrogenase 2 family (mitochondrial)	Aldh2	1351625	427123	924503	96999	9.531	6	0.00204796	-1.66197
P12007	isovaleryl-CoA dehydrogenase	Ivd	374648	243518	131130	25014	5.242	6	0.0155752	-0.621507
P13221	glutamic-oxaloacetic transaminase 1	Got1	531395	974530	-443135	92403	4.796	6	0.0203756	0.874922
P13803	electron transfer flavoprotein alpha subunit	Etfa	1386400	811828	574573	62273	9.227	6	0.00204796	-0.772098
P14604	enoyl CoA hydratase, short chain, 1, mitochondrial	Echs1	706910	192657	514253	75770	6.787	6	0.00735936	-1.87549
P16036	solute carrier family 25 member 3	Slc25a3	3375075	1748925	1626150	165692	9.814	6	0.00204796	-0.948451
P19132	ferritin heavy chain 1	Fth1	57971	14292	43679	3762	11.61	6	0.0019222	-2.02012
P26772	heat shock protein family E member 1	Hspe1	8955525	7173675	1781850	329670	5.405	6	0.0143945	-0.320066
P31044	phosphatidylethanolamine binding protein 1	Pebp1	729125	1342275	-613150	104714	5.855	6	0.0107143	0.880442
P35435	ATP synthase, H+ transporting, mitochondrial F1 complex, gamma polypeptide 1	Atp5c1	2321925	1231440	1090485	185052	5.893	6	0.0107143	-0.914975
P38718	mitochondrial pyruvate carrier 2	Mpc2	111316	37001	74315	18081	4.11	6	0.03114	-1.58902
P42123	lactate dehydrogenase B	Ldhb	751328	1168923	-417595	102746	4.064	6	0.0318576	0.637665
P50554	4-aminobutyrate aminotransferase	Abat	1479175	1936825	-457650	93932	4.872	6	0.0193884	0.388901
P56574	isocitrate dehydrogenase (NADP(+)) 2, mitochondrial	Idh2	1001738	384528	617210	66889	9.227	6	0.00204796	-1.38134
P62260	tyrosine 3-monooxygenase/tryptophan 5-monooxygenase activation protein, epsilon	Ywhae	336245	838978	-502733	139391	3.607	6	0.0464262	1.31912
P63039	heat shock protein family D member 1	Hspd1	5842950	3128650	2714300	392397	6.917	6	0.00706657	-0.901157
P67779	prohibitin	Phb	2075900	3061775	-985875	188200	5.238	6	0.0155752	0.560631
P84092	adaptor-related protein complex 2, mu 1 subunit	Ap2m1	507095	731030	-223935	54426	4.115	6	0.03114	0.527675
P84817	fission, mitochondrial 1	Fis1	183593	5918	177675	34891	5.092	6	0.0166766	-4.95526
P84850	D-2-hydroxyglutarate dehydrogenase	D2hgdh	132978	64423	68554	10856	6.315	6	0.00885932	-1.04554
P85834	Tu translation elongation factor, mitochondrial	Tufm	2361725	1619500	742225	174630	4.25	6	0.0295253	-0.544293
P97532	mercaptopyruvate sulfurtransferase	Mpst	145425	56134	89291	18677	4.781	6	0.0203756	-1.37333
P97615	thioredoxin 2	Txn2	95756	158398	-62642	12804	4.893	6	0.0193884	0.726119
Q02253	aldehyde dehydrogenase 6 family, member A1	Aldh6a1	616715	187933	428783	46486	9.224	6	0.00204796	-1.71439
Q05962	solute carrier family 25 member 4	Slc25a4	9902675	1145393	8757283	1631752	5.367	6	0.0145203	-3.11198
Q09073	solute carrier family 25 member 5	Slc25a5	12027450	1269625	10757825	1290535	8.336	6	0.00337579	-3.24386
Q1HCL7	NAD kinase 2, mitochondrial	Nadk2	65184	9849	55335	14303	3.869	6	0.0359771	-2.72647
Q499N5	acyl-CoA synthetase family member 2	Acsf2	319850	162074	157777	33865	4.659	6	0.0221665	-0.980743
Q4V8F9	hydroxysteroid dehydrogenase like 2	Hsdl2	58235	300068	-241832	37755	6.405	6	0.00854362	2.36533
Q566R0	thioesterase superfamily member 4	Them4	216440	108672	107769	25877	4.165	6	0.03114	-0.993987
Q5BK63	NADH:ubiquinone oxidoreductase subunit A9	Ndufa9	891585	316568	575018	125737	4.573	6	0.0232099	-1.49386
Q5I0K5	abhydrolase domain containing 10	Abhd10	99493	172708	-73215	7410	9.88	6	0.00204796	0.795668
Q5RKI8	ATP binding cassette subfamily B member 8	Abcb8	89405	26503	62902	9506	6.617	6	0.00755571	-1.7542
Q5SGE0	leucine-rich pentatricopeptide repeat containing	Lrpprc	350548	140802	209746	17695	11.85	6	0.0019222	-1.31594
Q5XI78	oxoglutarate dehydrogenase	Ogdh	439920	128419	311501	47165	6.605	6	0.00755571	-1.77638
Q5XI79	NADH:ubiquinone oxidoreductase complex assembly factor 7	Ndufaf7	11419	23394	-11976	2922	4.098	6	0.03114	1.0347
Q5XIH7	prohibitin 2	Phb2	1892825	681705	1211120	265686	4.558	6	0.0232099	-1.47332
Q63159	coenzyme Q3 methyltransferase	Coq3	46767	87418	-40651	8964	4.535	6	0.0233513	0.902439
Q641Y2	NADH dehydrogenase (ubiquinone) Fe-S protein 2	Ndufs2	197840	54101	143740	19972	7.197	6	0.00632917	-1.87061
Q64536	pyruvate dehydrogenase kinase 2	Pdk2	258120	130031	128089	27887	4.593	6	0.0232099	-0.989186
Q66HF1	NADH dehydrogenase (ubiquinone) Fe-S protein 1	Ndufs1	4987750	3496425	1491325	287781	5.182	6	0.0160365	-0.512509
Q68FU7	coenzyme Q6 monooxygenase	Coq6	79708	10538	69170	11777	5.873	6	0.0107143	-2.91912
Q6AY30	saccharopine dehydrogenase (putative)	Sccpdh	298850	179080	119770	19966	5.999	6	0.0107143	-0.738817
Q6AYQ8	fumarylacetoacetate hydrolase domain containing 1	Fahd1	169200	87921	81279	19636	4.139	6	0.03114	-0.94445
Q6PCU2	ATPase H+ transporting V1 subunit E1	Atp6v1e1	673065	232493	440573	63244	6.966	6	0.00706657	-1.53356
Q6PDU7	ATP synthase, H+ transporting, mitochondrial Fo complex, subunit G	Atp5l	1075775	498078	577698	136957	4.218	6	0.0300651	-1.11093
Q6PDW6	mitochondrial ribosomal protein L17	Mrpl17	28537	6220	22317	4110	5.43	6	0.0143945	-2.19785
Q6UPE1	electron transfer flavoprotein dehydrogenase	Etfdh	273100	189253	83848	21366	3.924	6	0.0342114	-0.529113
Q75Q41	translocase of outer mitochondrial membrane 22	Tomm22	100685	8272	92413	12672	7.293	6	0.00623472	-3.60547
Q7TQ16	ubiquinol-cytochrome c reductase, complex III subunit VII	Uqcrq	850375	26716	823659	221533	3.718	6	0.0417582	-4.99232
Q7TS56	carbonyl reductase 4	Cbr4	81129	39482	41647	8890	4.684	6	0.0220341	-1.03902
Q80W89	NADH:ubiquinone oxidoreductase subunit A11	Ndufa11	416708	647078	-230370	51819	4.446	6	0.0247436	0.634903
Q8CFD0	sideroflexin 5	Sfxn5	456150	205153	250998	21213	11.83	6	0.0019222	-1.15281
Q8VID1	dehydrogenase/reductase 4	Dhrs4	71208	23422	47786	5041	9.479	6	0.00204796	-1.60418
Q920L2	succinate dehydrogenase complex flavoprotein subunit A	Sdha	1232550	495580	736970	124613	5.914	6	0.0107143	-1.31446
Q9JJW3	up-regulated during skeletal muscle growth 5 homolog (mouse)	Usmg5	1339700	2735000	-1395300	136611	10.21	6	0.00204796	1.02963
Q9QYU4	crystallin, mu	Crym	85421	10258	75163	16804	4.473	6	0.0244764	-3.05784
Q9WVJ4	synaptojanin 2 binding protein	Synj2bp	250008	52980	197028	19365	10.17	6	0.00204796	-2.23845
Q9WVK7	hydroxyacyl-CoA dehydrogenase	Hadh	145358	99165	46193	9064	5.096	6	0.0166766	-0.551708
Q9Z0V6	peroxiredoxin 3	Prdx3	3283650	1662250	1621400	411013	3.945	6	0.0341871	-0.982163

## Sheet: Table S4
Table S4. Centrality of differentially expressed proteins
Symbol	Out Degree	In Degree	Average Shortest Path Length	Clustering Coefficient	Closeness	Eccentricity	Stress	Degree	Betweenness Centrality	Nighborhood Connectivity	Number of Direct edges	Radiality	Topogical Coefficient
Atp5c1	22	3	1.67273	0.22	0.597826	3	2716	25	0.313795	8.52	25	0.887879	0.186667
Etfa	6	4	2.09091	0.244444	0.478261	4	1890	10	0.20158	8.7	10	0.818182	0.209756
Tufm	8	8	2.03636	0.275	0.491071	4	1604	16	0.118006	9.3125	16	0.827273	0.232813
Hadh	3	4	2.85455	0.285714	0.350318	5	1024	7	0.111144	4.28571	7	0.690909	0.27619
Sdha	3	9	1.92727	0.378788	0.518868	3	1092	12	0.107353	11.25	12	0.845455	0.242754
Mdh1	0	9	2.10909	0.277778	0.474138	3	914	9	0.076717	10.4444	9	0.815152	0.264957
Uqcrq	14	0	2.12727	0.373626	0.470085	4	734	14	0.0610975	10.0714	14	0.812121	0.263158
Hspe1	3	8	2.18182	0.309091	0.458333	4	836	11	0.0573535	9.81818	11	0.80303	0.258373
Slc25a3	1	13	2.09091	0.351648	0.478261	4	836	14	0.0566766	10.4286	14	0.818182	0.260714
Ndufs1	4	9	2.23636	0.435897	0.447154	4	664	13	0.0526909	10.5385	13	0.793939	0.307692
Hspd1	5	0	2.76364	0.2	0.361842	5	686	5	0.0500634	7.4	5	0.706061	0.35
COX2	4	3	2.30909	0.238095	0.433071	4	444	7	0.0482482	10.2857	7	0.781818	0.294118
Ndufa9	7	6	1.98182	0.525641	0.504587	4	640	13	0.0452296	12.2308	13	0.836364	0.277972
Txn2	6	1	2.38182	0.190476	0.419847	4	468	7	0.0442075	9.14286	7	0.769697	0.285714
Mpst	0	4	2.96364	0.166667	0.337423	5	330	4	0.0385446	4.25	4	0.672727	0.288462
Coq3	0	3	2.56364	0.333333	0.390071	4	224	3	0.0363636	11.3333	3	0.739394	0.407407
Echs1	6	0	2.54545	0.333333	0.392857	4	374	6	0.0324156	6.66667	6	0.742424	0.270833
Cox4i1	0	9	2.18182	0.472222	0.458333	4	400	9	0.0312978	11.7778	9	0.80303	0.315315
Fahd1	2	0	2.76364	0	0.361842	4	240	2	0.0267905	8	2	0.706061	0.5
Ndufa11	12	1	2.12727	0.5	0.470085	4	362	13	0.0258436	10.9231	13	0.812121	0.280079
Ndufs2	12	2	2.09091	0.483516	0.478261	4	404	14	0.0258143	11.4286	14	0.818182	0.285714
Got1	5	1	2.6	0.266667	0.384615	4	242	6	0.0253652	6.5	6	0.733333	0.295455
Prdx3	0	8	2.18182	0.5	0.458333	4	278	8	0.0220581	12.625	8	0.80303	0.332237
Slc25a5	3	3	2.29091	0.533333	0.436508	4	342	6	0.0215299	12	6	0.784848	0.315789
Mrpl17	7	1	2.32727	0.464286	0.429688	4	250	8	0.018588	10.375	8	0.778788	0.305147
Ldhb	1	2	2.50909	0.333333	0.398551	4	138	3	0.0153821	11.6667	3	0.748485	0.390805
Phb2	1	3	2.81818	0.5	0.354839	5	222	4	0.0131747	8.5	4	0.69697	0.4125
Hsdl2	2	0	2.90909	0	0.34375	5	126	2	0.0117618	6.5	2	0.681818	0.5
Abat	1	3	3.41818	0.5	0.292553	5	96	4	0.00866907	3.75	4	0.59697	0.4375
Idh2	1	4	2.43636	0.4	0.410448	4	88	5	0.00675155	11.2	5	0.760606	0.35
Timm44	0	3	3.30909	0	0.302198	5	80	3	0.00659354	3.66667	3	0.615152	0.444444
Sod2	4	2	2.38182	0.466667	0.419847	4	96	6	0.00630945	9.83333	6	0.769697	0.29798
Phb	4	0	2.76364	0.5	0.361842	5	54	4	0.0052258	9.5	4	0.706061	0.420455
Ogdh	5	1	2.45455	0.6	0.407407	4	68	6	0.00429281	10.6667	6	0.757576	0.355556
ND3	3	4	2.54545	0.714286	0.392857	4	40	7	0.0035632	11.2857	7	0.742424	0.434066
Pebp1	0	5	2.8	0.5	0.357143	5	44	5	0.00355566	8.6	5	0.7	0.4
Atp5l	4	3	2.4	0.714286	0.416667	4	32	7	0.0018801	13.1429	7	0.766667	0.398268
Ywhae	1	1	2.61818	0	0.381944	4	48	2	0.00182731	15	2	0.730303	0.583333
Park7	1	4	2.38182	0.6	0.419847	4	28	5	0.00169285	13.8	5	0.769697	0.405882
Tomm22	1	2	2.81818	0.333333	0.354839	5	22	3	0.00128683	9.66667	3	0.69697	0.444444
Sfxn5	0	1	3.10909	0	0.321637	5	0	1	0	14	1	0.648485	0
Coq6	1	0	3.54545	0	0.282051	5	0	1	0	3	1	0.575758	0
Fth1	0	1	3.29091	0	0.303867	5	0	1	0	7	1	0.618182	0
Lrpprc	0	1	3.21818	0	0.310734	5	0	1	0	13	1	0.630303	0
Mpc2	0	1	2.65455	0	0.376712	4	0	1	0	25	1	0.724242	0
Nadk2	1	0	3.94545	0	0.253456	6	0	1	0	4	1	0.509091	0
Sccpdh	1	0	3.09091	0	0.323529	4	0	1	0	9	1	0.651515	0
Hspa5	0	1	3.74545	0	0.26699	6	0	1	0	5	1	0.542424	0
Oxct1	1	0	3.83636	0	0.260664	6	0	1	0	7	1	0.527273	0
Ndufaf7	0	5	2.69091	1	0.371622	4	0	5	0	12	5	0.718182	0.571429
Slc25a4	1	2	2.83636	1	0.352564	5	0	3	0	12	3	0.693939	0.571429
Ivd	0	3	2.94545	1	0.339506	5	0	3	0	7.66667	3	0.675758	0.511111
Aldh2	0	3	3.78182	1	0.264423	6	0	3	0	4.66667	3	0.536364	0.583333
Etfdh	0	2	3.03636	1	0.329341	5	0	2	0	8	2	0.660606	0.727273
Aldh6a1	3	0	3.78182	1	0.264423	6	0	3	0	4.66667	3	0.536364	0.583333
Usmg5	0	4	2.52727	1	0.395683	4	0	4	0	14.75	4	0.745455	0.508621
